# Supplementary material for: Experimental and Modeling High-Pressure Study of Ammonia–Methane Oxidation in a Flow Reactor
Source: Energy Fuels. 2024 Jan 8;38(2):1399–415. doi: 10.1021/acs.energyfuels.3c03959 (PMC10804275; doi:10.1021/acs.energyfuels.3c03959)
Supplement: Supplementary file 2 — ef3c03959_si_002.txt [file ef3c03959_si_002.txt]

 ELEMENTS
O  H  C  N HE AR  
 END  
 SPECIES    
O2 NH3 NO NO2 N2O N2 CH4 CO CO2 HCN H2 HNO NH2 NNH NH CH3OCH3 
H2 O2 O3 H O OH HO2 H2O H2O2 
CO CO2 
CH4 CH3 CH2 CH2(S) CH C
CH3OH CH3O CH2OH CH2O HCOH HCO HOCO HOCHO OCHO HOCH2O    
CH3OOH CH3OO CH2OOH        
C2H6 C2H5 C2H4 C2H3 C2H2 H2CC C2H C2
CH3CH2OH CH3CHOH CH3CH2O CH2CH2OH CH3CHO CH2CHOH 
cC2H4O CHCHOH cC2H3O CH2CHO CH3CO CH2CO CHCHO HCCOH HCCO C2O
CH3CH2OOH CH3CH2OO CH3CHOOH CH2CH2OOH CH2CHOOH
HOCH2CH2OO CH2CHOO
OCHCHO OCHCO
CH3C(O)OOH CH3C(O)OO CH3C(O)O
CH3OCH3 C4H2 CH3OCH2 CH3OCH2 CH3OCH2O2 CH3OCH2O2H
NO HCN NH3
NH2 NH N NNH N2H4 N2H3 N2H2 tHNNH cHNNH H2NN 
NH2OH H2NO HNOH HNO HON NO2 HONO HNO2 NO3 HONO2 N2O
HNC CN HNCO HOCN HCNO NCO
NCN HNCN NCNO NCNOH HNCNH NCCN
CH3NO CH2NO C2H5NO CH3CHNO CH2CHNO CHCHNO
CH3NO2 CH2NO2 C2H5NO2 CH2CH2NO2 CH3CHNO2 
CH3ONO CH3ONO2 CH3CH2ONO CH3CH2ONO2 
CH3NH2 CH2NH2 CH3NH CH2NH H2CN HCNH 
CH3CH2NH2 CH2CH2NH2 CH3CHNH2 CH3CH2NH CH2CHNH2 CH3CHNH CH2CHNH CH2CNH2 CH3CNH CH3CHN CHCHNH2 
CHCNH2 CH2CNH CH2CHN CH2CHN(S) c-C2H3N CH2CN CHCNH H2NCHO H2NCO 
CH3NHCH3 CH3NHCH2 CH3NCH3 CH3NCH2 CH2NCH2 CH3NCH 
CH3O2 CH3O2H CH3HCO CH3OCH2O CH3OCH2O CH2OCH2O2H 
CH3OCHO CH3OCH2OH O2CH2OCH2O2H HO2CH2OCHO OCH2OCHO 
H2CNO2 HOCH2OCO 
CH3CN HCCN CCN NCCO OCH2CN OCHCN
C2H5CN CH2CH2CN CH3CHCN CH2CHCN CHCHCN
NCCH2CH2CN NCCHCH2CN NCCHCHCN NCCH2CN
AR HE N2
END
THERMO
END
 REACTIONS
! *****************************************************************************
!    H2/O2 subset                                                             *
! *****************************************************************************
H+O2=O+OH                            1.0E14   0.000   15286 !
O+H2=OH+H                            3.8E12   0.000    7948 ! 
 DUPLICATE                                                  !
O+H2=OH+H                            8.8E14   0.000   19175 ! 
 DUPLICATE                                                  !
OH+H2=H+H2O                          2.2E08   1.510    3430 ! 
OH+OH=O+H2O                          2.0E07   1.651     631 !   
 DUPLICATE
OH+OH=O+H2O                          2.6E11  -0.057    -827 ! 
 DUPLICATE
H2+M=H+H+M                           4.6E19  -1.400  104380 !
 H2/2.5/ H2O/12/ CO/1.9/ CO2/3.8/ AR/0/ 
H2+AR=H+H+AR                         5.8E18  -1.100  104380 !
H+O+M=OH+M                           4.7E18  -1.000       0 !
 H2/2.5/  H2O/12/ AR/0.75/ CO/1.9/  CO2/3.8/
O+O+M=O2+M                           1.9E13   0.000   -1788 ! 
 H2/2.5/ H2O/12/ AR/0/ CO/1.9/ CO2/3.8/
H2O+M = H+OH+M                       6.1E27  -3.322  120790 !
 H2/3/ H2O/0/ N2/2/ O2/1.5/ CO/1.9/ CO2/3.8/
H2O+H2O = H+OH+H2O                   1.0E26  -2.440  120180 !
H+O2(+M)=HO2(+M)                     4.7E12   0.440       0 !
 LOW/9.042E19 -1.50  4.922E02/
 TROE/0.5 1E-30  1E30/
 H2/3/ H2O/21/ O2/1.1/ CO/2.7/ CO2/5.4/ N2/1.5/
HO2+H=H2+O2                          2.8E06   2.090   -1451 !
HO2+H=OH+OH                          7.1E13   0.000     295 !
HO2+H=H2O+O                          1.4E12   0.000       0 ! 
HO2+O=O2+OH                          2.9E10   1.000    -724 !
HO2+OH = H2O+O2                      1.9E20  -2.490     584 !
 DUPLICATE
HO2+OH = H2O+O2                      1.2E09   1.240   -1310 !
 DUPLICATE
HO2+HO2=H2O2+O2                      1.9E-2   4.120  -4960 ! #
HO2+HO2=O2+OH+OH                     6.4E17  -1.540   8540 ! #
H2O2(+M) = OH+OH(+M)                 2.0E12   0.900   48749 !
 LOW/                                2.5E24  -2.300   48749/
 TROE/0.43 1E-30 1E30/
 AR/1/ H2O/7.5/ CO2/1.6/ N2/1.5/ O2/1.2/ H2O2/7.7/ H2/3.7/ CO/2.8/
H2O2+H=H2O+OH                        2.4E13   0.000    3970 !
H2O2+H=HO2+H2                        4.8E13   0.000    7950 !
H2O2+O=HO2+OH                        9.6E06   2.000    3970 ! 
H2O2+OH=HO2+H2O                      1.7E12   0.000     318 !
   DUPLICATE
H2O2+OH=HO2+H2O                      7.6E13   0.000    7270 !
   DUPLICATE
H+O2+H=H2+O2                         8.8E22  -1.835     800 ! #
H+O2+H=OH+OH                         4.0E22  -1.835     800 ! #
H+O2+O=OH+O2                         7.4E22  -1.835     800 ! #
H+O2+OH=H2O+O2                       2.6E22  -1.835     800 ! #
! *****************************************************************************
!    CO/CO2 subset                                                            *
! *****************************************************************************
CO+O(+M)=CO2(+M)                     1.8E10   0.000    2384 ! 
 LOW  /                              1.4E24  -2.790    4191/                                  ! 
 TROE /1.0 1E-30 1E30 1E30/                                 ! 
 H2/2.5/ H2O/12/ CO/1.9/ CO2/3.8/                           !
CO+OH=CO2+H                          8.7E05   1.730    -685 !
 PLOG/  0.01315                      2.1E05   1.900   -1064/
 PLOG/  0.1315                       2.5E05   1.880   -1043/
 PLOG/  1.315                        8.7E05   1.730    -685/				
 PLOG/ 13.158                        6.8E06   1.480      48/
 PLOG/ 131.58                        2.3E07   1.350     974/
CO+OH=HOCO                           2.0E20  -3.500    1309 !
 PLOG/ 0.013158                      1.7E15  -2.680     859/						  
 PLOG/ 0.13158                       5.9E18  -3.350     887/					
 PLOG/ 1.3158	                     2.6E20  -3.500    1309/						      
 PLOG/ 13.158	                     7.1E20  -3.320    1763/					
 PLOG/ 131.58                        1.1E20  -2.780    2056/	
CO+HO2=CO2+OH                        1.6E05   2.180   17943 !
CO+O2=CO2+O                          4.7E12   0.000   60500 ! 
CO+H2O2=HOCO+OH                      3.6E04   2.500   28660 ! 
HOCO(+M)=CO2+H(+M)                   8.2E11   0.413   35335 !
 LOW  /                              6.0E26  -3.148   37116 /                               !            
 TROE / 0.39 1.0E-30 1.0E30 /                               ! 
HOCO+H=CO2+H2                        3.1E17  -1.3475    555 !            
HOCO+H=CO+H2O                        6.0E15  -0.525    2125 !            
HOCO+O=CO2+OH                        9.0E12   0.000       0 !            
HOCO+OH=CO2+H2O                      4.6E12   0.000     -89 ! 
 DUPLICATE                                                  !
HOCO+OH=CO2+H2O                      9.5E06   2.000     -89 ! 
 DUPLICATE                                                  !
HOCO+HO2=CO2+H2O2                    4.0E13   0.000       0 ! 
HOCO+O2=CO2+HO2                      4.0E09   1.000       0 !         
! *****************************************************************************
!    CH2O subset                                                              *
! *****************************************************************************
CH2O(+M)=HCO+H(+M)                   8.0E15   0.000   87726 ! 
 LOW /                               1.3E36  -5.500   93932/        
CH2O(+M)=CO+H2(+M)                   3.7E13   0.000   71969 ! 
 LOW /                               4.4E38  -6.100   93932/  
CH2O+H=HCO+H2 	                     1.4E23  -2.355   17519 ! 1 atm
 PLOG/0.04                           7.4E23  -2.732   16379/ 
 PLOG/1	                             1.4E23  -2.355   17519/
 PLOG/10                             7.3E23  -2.665   17634/  
 DUPLICATE                                                  !
CH2O+H=HCO+H2 	                     1.6E15  -0.444    5682 ! 1 atm
 PLOG/0.04                           2.1E10   1.057    3720/ !
 PLOG/1                              1.6E15  -0.444    5682/ !
 PLOG/10                             4.2E09   1.294    3591/ !
 DUPLICATE                                                  !
CH2O+H=H+CO+H2                       5.1E07   2.182   11524	
 PLOG/0.04                           7.2E08   1.903   11733/
 PLOG/1                              5.1E07   2.182   11524/
 PLOG/10	                     1.1E09   1.812   13163/
CH2O+O=HCO+OH                        5.6E31  -5.189   19968  
 DUPLICATE
CH2O+O=HCO+OH                        1.4E15  -0.530    4011 
 DUPLICATE
CH2O+O=H+CO+OH                       2.5E21  -1.903   22674
!CH2O+OH=HCO+H2O                      2.4E07   1.830   -1116 ! 
CH2O+OH=HCO+H2O	                     1.9E09    1.256    -302
 PLOG/0.04                           3.6E09    1.167    -206/  !
 PLOG/1	                             1.9E09    1.256    -302/  !
 PLOG/10                             1.1E09    1.330    -392/  !
CH2O+OH=H+CO+H2O                     7.2E10    0.892    9310	
 PLOG/0.04                           7.0E10    0.911    8646/
 PLOG/1                              7.2E10    0.892    9310/
 PLOG/10                             8.4E10    0.879    9843/
CH2O+HO2=HCO+H2O2                    4.4E08   1.298   12129 ! refit
CH2O+HO2=H+CO+H2O2                   2.5E14   0.027   30120
CH2O+O2=HCO+HO2	                     1.8E16   -0.639   45400 ! refit
DUPLICATE
CH2O+O2=HCO+HO2                      6.6E08    1.360   37324 ! refit
DUPLICATE
CH2O+O2=H+CO+HO2                     1.4E15    0.027   56388 
HCO(+M)=H+CO(+M)                     4.9E16  -0.930   19724 !    					
 LOW/                                7.4E21  -2.360   19383/								
 TROE/ 0.103 139 10900 4550/								
 N2/1.5/ HE/1.3/ O2/1.5/ CO/1.5/ H2/2/  CH4/5/ CO2/3./ H2O/15./
HCO+H=CO+H2                          1.1E14   0.000       0 ! 
HCO+O=CO+OH                          3.0E13   0.000       0 ! 
HCO+O=CO2+H                          3.0E13   0.000       0 ! 
HCO+OH=CO+H2O                        1.1E14   0.000       0 ! 
HCO+O2=CO+HO2                        6.9E06   1.900   -1369 ! 
HCO+HO2=CO2+OH+H                     3.0E13   0.000       0 !
HCO+HCO=CO+CH2O                      2.7E13   0.000       0 ! 
! *****************************************************************************
!    CH4 subset                                                               *
! *****************************************************************************
CH3+H(+M)=CH4(+M)                    2.3E14   0.032     144 ! 
 LOW /2.7E35 -5.345 3380/
 TROE /0.395 163.5 4250.3 1253676/ 
 AR/0.61/ CH4/3.85/  H2O/10/ H2/4/ CO/1.4/ CO2/4/ C2H6/4.5/ N2/1.4/ HE/2/ ! 
CH4+H=CH3+H2                         4.1E03   3.156    8755 ! 
CH4+O=CH3+OH                         4.4E05   2.500    6577 ! 
CH4+OH=CH3+H2O                       1.0E06   2.182    2506 ! 
CH4+HO2=CH3+H2O2                     4.7E04   2.500   21000 ! 
CH4+O2=CH3+HO2			     2.0E05   2.745    51714
CH4+CH2=CH3+CH3                      4.3E12   0.000   10030 ! 
CH4+CH2(S)=CH3+CH3                   4.3E13   0.000       0 ! 
CH4+CH=C2H4+H                        3.0E13   0.000    -400 !           
CH3+M=CH+H2+M                        3.1E15   0.00    80871 ! 
CH3+M=CH2+H+M                        2.2E15   0.00    82659 ! 
CH3+H=CH2+H2                         1.2E06   2.43    11941 !
CH2(S)+H2=CH3+H                      7.6E13   0.000       0 ! #r
CH3+O=CH2O+H                         6.9E13   0.000       0 ! 
CH3+O=H2+CO+H                        1.5E13   0.000       0 ! 
CH3+OH=CH2+H2O                       4.3E04   2.568    3997 ! 
CH3+OH=CH3OH                         5.6E30  -5.64842  4214 ! 1.3 atm
PLOG /    0.001316                   6.9E30  -6.63794  2829/ 
PLOG /    0.013158                   1.1E32  -6.63695  3364/ 
PLOG /    0.131579                   1.5E32  -6.36057  3954/
PLOG /    1.315789                   5.6E30  -5.64842  4214/
PLOG /   13.157895                   1.4E27  -4.33275  3685/
PLOG /  131.578947                   1.3E22  -2.66369  2451/
CH3+OH=CH2(S)+H2O                    4.3E15  -0.85972  1888 ! 1.3 atm 
 PLOG /   0.001316                   1.1E14  -0.45845  -496 /
 PLOG /   0.013158                   2.2E14  -0.53832  -220 /
 PLOG /   0.131579                   1.2E15  -0.72747   600 /
 PLOG /   1.315789                   4.3E15  -0.85972  1888 /
 PLOG /  13.157895                   4.4E14  -0.53864  2932 /
 PLOG / 131.578947                   6.1E10   0.59560  2923 /
CH3+OH=H2+CH2O                       3.6E12  -0.53245  2042 ! 1.3 atm
 PLOG /   0.001316                   3.9E09   0.25392 -1221 /
 PLOG /   0.013158                   2.0E10   0.06025  -624 /
 PLOG /   0.131579                   2.8E11  -0.24957   498 /
 PLOG /   1.315789                   3.6E12  -0.53245  2042 /
 PLOG /  13.157895                   2.2E12  -0.43166  3415 /
 PLOG / 131.578947                   2.4E09   0.45344  3791 /
CH3+OH=H+CH2OH                       5.6E10   0.73966  3971 ! 1.3 atm
 PLOG /   0.001316                   8.4E09   0.96279  3230 /
 PLOG /   0.013158                   8.4E09   0.96279  3230 /
 PLOG /   0.131579                   1.0E10   0.94201  3295 /
 PLOG /   1.315789                   5.6E10   0.73966  3971 /
 PLOG /  13.157895                   5.5E11   0.48620  5443 /
 PLOG / 131.578947                   2.5E10   0.90920  6402 /
CH3+OH=H+CH3O                        7.9E08   1.06457 11859 ! 1.3 atm
 PLOG /   0.001316                   7.9E08   1.06509 11859 /
 PLOG /   0.013158                   7.9E08   1.06509 11859 /
 PLOG /   0.131579                   7.9E08   1.06509 11859 /
 PLOG /   1.315789                   7.9E08   1.06457 11859 /
 PLOG /  13.157895                   1.0E09   1.03413 11970 /
 PLOG / 131.578947                   3.1E09   0.92189 12981 /
CH3+OH=H2+HCOH                       6.5E11   0.11155   932 ! 1.3 atm
 PLOG /   0.001316                   1.2E09   0.83024 -2323 /
 PLOG /   0.013158                   6.4E09   0.63305 -1701 /
 PLOG /   0.131579                   8.0E10   0.33964  -565 /
 PLOG /   1.315789                   6.5E11   0.11155   932 /
 PLOG /  13.157895                   2.1E11   0.29509  2200 /
 PLOG / 131.578947                   9.4E07   1.28631  2424 /
CH3+HO2=CH3O+OH                      1.0E12   0.2688   -688 ! 
CH3+O2=CH3O+O                        7.5E12   0.000   28297 ! 
CH3+O2=CH2O+OH                       1.9E11   0.000    9842 ! 
CH3+O2=CH3OO                         5.0E22  -3.850    2000 ! 1 atm
 PLOG/ 0.01		             6.8E24  -3.000       0/! k0 
 PLOG/ 1.0		             5.0E22  -3.850    2000/  
 PLOG/10.0			     3.4E21  -3.200    2300/  
 PLOG/20.0                           4.1E20  -2.940    1900/  
 PLOG/20.0                           3.3E29  -5.600    6850/ 
 PLOG/50.0                           2.8E18  -2.200    1400/ 
 PLOG/50.0                           5.6E28  -5.250    6850/
 PLOG/100.0                          1.1E19  -2.300    1800/
 PLOG/100.0                          4.1E30  -5.700    8750/ 
CH2O+CH3=HCO+CH4                     3.5E05   2.157   6234 ! refit
CH2O+CH3=H+CO+CH4                    1.9E11   0.887   24224
CH3+HCO=CH4+CO                       1.8E20  -2.300    4781 ! 1 atm
 PLOG/ 5.00E-02                      2.9E18  -1.840    2134/
 PLOG/ 1.00E-01                      8.7E18  -1.970    2684/
 PLOG/ 1.00E00                       1.8E20  -2.300    4781/
 PLOG/ 1.00E01                       1.1E21  -2.450    7417/
CH3+HCO=CH2CO+H2                     4.9E08   0.750     842! 1 atm
 PLOG/ 5.00E-02                      6.1E06   1.240   -1733/
 PLOG/ 1.00E-01                      1.1E07   1.180   -1303/
 PLOG/ 1.00E00                       4.9E08   0.750     842/
 PLOG/ 1.00E01                       1.6E11   0.109    4387/
CH3+CH3=C2H5+H                       5.4E13   0.000   16055 !
CH3+CH2=C2H4+H                       1.2E15  -0.3432    153 !      
CH3+CH2(S)=C2H4+H                    2.0E13   0.000       0 ! 
CH3+CH=C2H3+H                        3.0E13   0.000       0 ! 
CH3+C=C2H2+H                         5.0E13   0.000       0 ! 
CH2+M=CH+H+M                         5.6E15  0.000    89000 !           
CH2+M=C+H2+M                         5.8E12  0.500    68500 !          
CH2+H=CH+H2                          1.6E14  0.000        0 !   
!CH2+H=CH+H2                          1.2E14  0.000        0 !          
CH2+O=CO+H+H                         1.2E14  0.000      536 !           
CH2+O=CO+H2                          8.0E13  0.000      536 !            
CH2+OH=CH2O+H                        2.8E13  0.1228    -161 !            
CH2+OH=CH+H2O                        8.6E05  2.019     6776 !           
CH2+O2=CO2+H+H                       2.1E09   0.9929   -269 ! 
CH2+O2=CH2O+O                        2.2E09   1.080    1196 ! #r            
!CH2+O2=CH2O+O                        1.3E06   2.420    1604 !            
CH2+CO2=CO+CH2O                      1.0E11   0.000    1000 ! 
CH2+CH2=C2H2+H+H                     7.0E13   0.0022      8 !           
CH2+CH2=C2H2+H2                      1.8E13   0.0022      8 !           
CH2+CH=C2H2+H                        4.0E13   0.000       0 ! 
CH2+C=C2H+H                          5.0E13   0.000       0 ! 
CH2(S)+N2=CH2+N2                     1.3E13   0.000     430 ! #r 
CH2(S)+AR=CH2+AR                     1.5E13   0.000     884 ! 
CH2(S)+H=CH2+H                       2.0E14   0.000       0 !  
CH2(S)+H=CH+H2                       3.0E13   0.000       0 !  
CH2(S)+O=CO+2H                       3.0E13   0.000       0 !  
CH2(S)+OH=CH2O+H                     3.0E13   0.000       0 !  
CH2(S)+O2=CH2+O2                     3.1E13   0.000       0 ! ISC=100%
CH2(S)+H2O=CH2+H2O                   3.0E13   0.000       0 !
CH2(S)+CO2=CH2O+CO                   1.1E13   0.000       0 !  
CH+H=C+H2                            1.2E14   0.000       0 !  
CH+O=CO+H                            5.7E13   0.000       0 ! 
CH+OH=HCO+H                          3.0E13   0.000       0 !  
CH+OH=H+CO+H                         1.8E23  -2.473   19927 !
CH+OH=C+H2O                          4.0E07   2.000    3000 !  
CH+O2=HCO+O                          9.7E13   0.000       0 !
CH+O2=H+CO+O                         2.0E23  -2.473   19927 !
CH+H2O=CH2O+H                        2.8E07   1.590   -2610 !  
CH+CO2=HCO+CO                        8.8E06   1.750   -1040 ! 
CH+CO2=H+CO+CO                       5.3E16  -0.723   18887 !
CH+CH2O=CH2CO+H                      9.5E13   0.000    -517 !  
C+OH=CO+H                            5.0E13   0.000       0 ! 
C+O2=CO+O                            2.0E13   0.000       0 !  
CH3OH(+M)=CH2(S)+H2O(+M)             3.1E18  -1.017   91712 ! 
 LOW  /5.4E23 -8.3446 99596/                                ! 
 TROE /0.9922 943 47310 47110/                              !
CH2OH+H(+M)=CH3OH(+M)                4.3E15  -0.790       0 ! 
 LOW  /3.844E37 -6.21 1333/                                 !
 TROE /0.25 210 1434 1E30/                                  !
CH3O+H(+M)=CH3OH(+M)                 2.4E12   0.515      50 ! 
 LOW  /4.66E41 -7.44 14080/                                 !
 TROE /0.7 100 90000 10000/                                 !
 N2/1/ H2/2/ H2O/6/ CH4/2/ CO/1.5/ CO2/2/ C2H6/3/           !
CH3OH+H=CH2OH+H2                     6.6E04   2.728    4449 ! 
CH3OH+H=CH3O+H2                      4.1E04   2.658    9221 ! 
CH3OH+O=CH2OH+OH                     2.1E13   0.000    5305 !  
CH3OH+O=CH3O+OH                      3.7E12   0.000    5305 ! (~15% est)
CH3OH+OH=CH2OH+H2O                   1.5E08   1.4434    113 ! 
CH3OH+OH=CH3O+H2O                    2.7E07   1.4434    113 ! 
CH3OH+HO2=CH2OH+H2O2                 3.5E-4   4.850   10346 ! 
CH3OH+HO2=CH3O+H2O2                  1.5E-3   4.610   15928 ! 
CH3OH+O2=CH2OH+HO2                   3.6E05   2.270   42760 ! 
CH3O+HO2=CH3OH+O2		     1.4E11   0.00        0 !
CH3OH+CH3=CH3O+CH4                   1.3E-2   4.161    6002 ! T: 400-2000 K
CH3OH+CH3=CH2OH+CH4                  7.4E-1   3.781     7183 !
CH2OH(+M)=CH2O+H(+M)                 7.4E10   0.811   39559 !
LOW /                                3.5E21  -1.990   23983 /
TROE / 0.844 900  1  3315 /
HE/0.67/ AR/0.85/ O2/1/ H2/2/ CO/1.5/ CO2/2/ H2O/6/ CH4/2/ CH2O/2.5/ 
C2H6/3/ CH3OH/3/
CH2OH+H=CH2O+H2                      4.0E06   1.860     147 !            
CH2OH+O=CH2O+OH                      6.6E13   0.000    -693 ! 
CH2OH+OH=CH2O+H2O                    2.4E13   0.000       0 ! 
CH2OH+HO2=CH2O+H2O2                  1.2E13   0.000       0 ! 
CH2OH+O2=CH2O+HO2                    7.2E13   0.000    3736 ! 
     DUPLICATE                                              !
CH2OH+O2=CH2O+HO2                    2.9E16  -1.500       0 ! 
     DUPLICATE                                               
CH2OH+CH3=C2H4+H2O                   7.2E29  -5.0344   9245 ! 1 atm
 PLOG/   0.001                       6.3E24  -3.7134   2798 /      
 PLOG/   0.010                       1.2E25  -3.7867   3001 /      
 PLOG/   0.100                       3.2E27  -4.4500   5345 /      
 PLOG/   1.000                       7.2E29  -5.0344   9245 /      
 PLOG/   10.00                       1.7E27  -4.1839  11152 /      
 PLOG/   100.0                       3.9E17  -1.3688   8978 /  
CH2OH+HCO=CH3OH+CO                   1.0E13   0.000       0 ! 
CH2OH+HCO=CH2O+CH2O                  1.5E13   0.000       0 ! 
CH2OH+CH2O=CH3OH+HCO                 5.5E03   2.810    5862 ! 
CH2OH+CH2O=CH3OH+H+CO                3.3E13   0.337   25789 !
CH2OH+CH2OH=CH3OH+CH2O               4.8E12   0.000       0 ! 
CH2OH+CH3O=CH3OH+CH2O                2.4E12   0.000       0 ! 
CH3O(+M)=CH2O+H(+M)                  1.1E10   1.210   24069 !
LOW/                                 6.0E16  -0.547   18012 / 
TROE / 0.341      28  1000   2339  /
HE/0.67/ AR/0.85/ O2/1/ H2/2/ CO/1.5/ CO2/2/ H2O/6/ CH4/2/ CH2O/2.5/ 
C2H6/3/ CH3OH/3/
CH3O+H=CH2O+H2                       7.6E08   1.500    -519 ! 
CH3O+O=CH2O+OH                       3.8E12   0.000       0 ! 
CH3O+OH=CH2O+H2O                     1.8E13   0.000       0 ! 
CH3O+HO2=CH2O+H2O2                   3.0E11   0.000       0 ! 
CH3O+O2=CH2O+HO2                     4.8E-1   3.567   -1055 ! 
CH3O+CO=CH3+CO2                      9.5E25  -4.930    9080 ! 
CH3O+CH3=CH2O+CH4                    2.4E13   0.000       0 ! 
CH3O+CH2O=CH3OH+HCO                  6.6E11   0.000    2285 ! 
CH3O+CH3O=CH3OH+CH2O                 6.0E13   0.000       0 ! 
CH3OOH(+M)=CH3O+OH(+M)               4.1E19  -1.153   44226 !
 LOW /                               3.9E42  -7.502   46730/
 TROE /0.8375  36562  498.8  9990/  
CH3OOH+H=CH2OOH+H2                   5.4E10   0.000    1860 ! 
CH3OOH+H=CH3OO+H2                    5.4E10   0.000    1860 ! 
CH3OOH+H=CH3O+H2O                    1.2E10   0.000    1860 ! 
CH3OOH+O=CH2OOH+OH                   1.6E13   0.000    4750 ! 
CH3OOH+O=CH3OO+OH                    8.7E12   0.000    4750 ! 
CH3OOH+OH=CH3OO+H2O                  1.1E12   0.000    -437 !  
CH3OOH+OH=CH2OOH+H2O                 7.2E11   0.000    -258 !  
CH3OOH+HO2=CH3OO+H2O2                4.1E04   2.500   10206 ! 
CH3OO+H=CH3O+OH                      1.0E14   0.000       0 ! 
CH3OO+O=CH3O+O2                      2.9E10   1.000    -724 ! 
CH3OO+OH=CH3OH+O2                    1.7E14   0.000       0 !	
CH3OO+HO2=CH3OOH+O2                  2.5E11   0.000   -1490 ! 
CH3OO+CH3=CH3O+CH3O                  5.1E12   0.000   -1411 ! 
CH3OOH+CH3=CH3OO+CH4	             1.6E-3   4.322    -235 !
CH3OO+CH2OH=CH2O+CH3OOH              1.2E13   0.000       0 !
CH3OO+HCO=CH3O+H+CO2                 3.0E13   0.000       0 ! 
CH3OO+CO=CH3O+CO2                    1.6E05   2.180   17940 ! 
!CH3OO+CH2O=CH3OOH+HCO                4.1E04   2.500   10206 ! 
CH3OO+CH2O=CH3OOH+HCO                4.1E04   2.500   10206 ! RAS/GLA08b CH2O+HO2
CH3OO+CH2O=CH3OOH+H+CO               2.5E14   0.027   30133 !
CH3OO+CH3O=CH2O+CH3OOH               3.0E11   0.000       0 ! 
CH3OO+CH3OH=CH3OOH+CH2OH             4.0E13   0.000   19400 ! 
CH3OO+CH3OO=CH3O+CH3O+O2             1.1E18  -2.400    1800 ! 
 DUPLICATE                                                  !
CH3OO+CH3OO=CH3O+CH3O+O2             7.0E10   0.000     800 !
 DUPLICATE                                                  !
CH3OO+CH3OO=CH3OH+CH2O+O2            2.0E11  -0.550   -1600 ! 
CH2OOH=CH2O+OH                       2.4E12  -0.925    1567 ! 1 atm
 PLOG/ 0.04                          9.6E10  -0.925    1567/ ! extrapolation 
 PLOG/ 1.0                           2.4E12  -0.925    1567/ 
 PLOG/ 10.                           2.5E13  -0.927    1579/ 
 PLOG/ 100.                          7.0E14  -1.064    1744/ 
HCOH=CH2O                            5.2E13   0.00    32109 ! kinf
HCOH=CO+H2                           6.6E13   0.000   49465 ! kinf
HCOH+H=CH2O+H                        1.0E14   0.000       0 ! 
HCOH+H=HCO+H2                        2.0E13   0.000       0 ! 
HCOH+H=H+CO+H2                       1.0E13   0.000       0 ! 
HCOH+O=CO2+2H                        3.0E13   0.000       0 ! 
HCOH+OH=HCO+H2O                      2.0E13   0.000       0 ! 
HCOH+OH=H+CO+H2O                     1.0E13   0.000       0 ! 
CH2O+OH=HOCH2O                       6.3E06   1.63     4282
HOCH2O=HOCHO+H                       1.0E14   0.00    14900
! *****************************************************************************
!    C2 subset                                                                *
! *****************************************************************************
CH3+CH3(+M)=C2H6(+M)                 9.5E14  -0.538     179 ! 
 LOW  /1.269E41 -7.0 2762/                                  !
 TROE /0.62 73 1180 1E30/                                   ! Fc=0.38exp(-T/73)+0.62exp(-T/1180)
C2H6+H=C2H5+H2                       7.4E03   3.100    5340 !
 DUP
C2H6+H=C2H5+H2                       3.3E14   0.000   13667 !
 DUP
C2H6+O=C2H5+OH                       1.8E05   2.800    5800 ! 
C2H6+OH=C2H5+H2O                     1.6E06   2.224     741 !
C2H6+HO2=C2H5+H2O2                   8.7E04   2.650   18900 ! 
C2H6+O2=C2H5+HO2                     2.9E07   1.900   49548 !           
C2H6+CH3=C2H5+CH4                    3.5E01   3.440   10384 !
C2H6+CH2(S)=C2H5+CH3                 1.2E14   0.000       0 ! 
C2H6+CH3OO=C2H5+CH3OOH               1.9E01   3.640   17100 ! 
C2H4+H(+M)=C2H5(+M)                  1.4E09   1.463    1355 ! 
 LOW  /2.0E39 -6.642 5769/                                  !
 TROE /-0.569 299 9147 152.4/                               !
 N2/1.2/ CO/1.5/ H2/2/ CO2/3/ H2O/10./
C2H5+H(+M)=C2H6(+M)                  5.2E17  -0.990    1580 ! 
 LOW  /1.99E41 -7.08 6685/                                  !
 TROE /0.8422 125 2219 6882/                                !
 N2/1/ H2/2/ H2O/6/ CH4/2/ CO/1.5/ CO2/2/ C2H6/3/ AR/0.7/   !
C2H5+O=CH3+CH2O                      4.2E13   0.000       0 ! 
C2H5+O=CH3CHO+H                      5.3E13   0.000       0 ! 
C2H5+O=C2H4+OH                       3.1E13   0.000       0 ! 
C2H5+OH=C2H4+H2O                     7.9E22  -2.9892   3863 ! 1 atm
 PLOG/   0.001                       1.3E19  -1.960     273 /      
 PLOG/   0.010                       1.2E19  -1.9533    239 /      
 PLOG/   0.100                       4.1E19  -2.1007    625 /      
 PLOG/   1.000                       7.9E22  -2.9892   3863 /      
 PLOG/   10.00                       2.8E24  -3.3287   7749 /      
 PLOG/   100.0                       4.7E18  -1.5805   7999 /   
C2H5+OH=CH3+CH2OH                    6.5E21  -2.3515   6023 ! 1 atm
 PLOG/   0.001                       9.2E17  -1.2994   2505 /      
 PLOG/   0.010                       1.1E18  -1.3206   2569 /      
 PLOG/   0.100                       5.7E18  -1.5182   3185 /      
 PLOG/   1.000                       6.5E21  -2.3515   6023 /      
 PLOG/   10.00                       1.9E25  -3.2495  10576 /      
 PLOG/   100.0                       6.5E22  -2.4427  12647 /
C2H5+HO2=CH3CH2O+OH                  3.1E13   0.000       0 !
C2H5+O2=CH3CH2OO                     4.0E42  -9.860    8124 ! 1 atm
 PLOG/1.000E-04                      1.3E42 -11.120    5137/
 PLOG/3.000E-04                      2.0E43 -11.300    5485/
 PLOG/1.000E-03                      1.2E44 -11.360    5850/
 PLOG/3.000E-03                      3.2E44 -11.320    6198/
 PLOG/1.000E-02                      1.3E45 -11.330    6761/
 PLOG/3.000E-02                      1.2E45 -11.150    7163/
 PLOG/1.000E-01                      4.3E44 -10.830    7564/
 PLOG/3.000E-01                      4.9E43 -10.370    7810/
 PLOG/1.000E00                       4.0E42  -9.860    8124/
 PLOG/3.000E00                       1.2E40  -8.950    7857/
 PLOG/1.000E01                       2.2E37  -7.950    7525/
 PLOG/3.000E01                       1.6E34  -6.880    6913/
 PLOG/1.000E02                       1.6E30  -5.560    5909/
C2H5+O2=C2H4+HO2                     2.5E09   0.510    1157
PLOG/1.000E-04                       9.1E00   2.870   -5099/
PLOG/3.000E-04                       1.2E01   2.840   -5029/
PLOG/1.000E-03                       2.8E01   2.730   -4780/
PLOG/3.000E-03                       1.1E02   2.560   -4380/
PLOG/1.000E-02                       9.6E02   2.300   -3735/
PLOG/3.000E-02                       1.3E04   1.980   -2933/
PLOG/1.000E-01                       4.9E05   1.540   -1790/
PLOG/3.000E-01                       2.4E07   1.070    -497.7/
PLOG/1.000E00                        2.5E09   0.510    1157/
PLOG/3.000E00                        1.4E11   0.040    2789/
PLOG/1.000E01                        3.1E12  -0.310    4501/
PLOG/3.000E01                        5.3E12  -0.330    5728/
PLOG/1.000E02                        1.9E11   0.140    6373/
C2H5+O2=CH2CH2OOH                    3.6E26  -6.030    5715 ! 1 atm
PLOG/1.000E-04                       3.2E21  -5.530     -83.5/
PLOG/3.000E-04                       4.6E23  -6.120     586.3/
PLOG/1.000E-03                       2.9E25  -6.600    1279/
PLOG/3.000E-03                       2.9E24  -6.190    1229/
PLOG/1.000E-02                       5.9E25  -6.490    2026/
PLOG/3.000E-02                       2.9E25  -6.260    2449/
PLOG/1.000E-01                       4.6E26  -6.470    3598/
PLOG/3.000E-01                       4.7E26  -6.290    4518/
PLOG/1.000E00                        3.6E26  -6.030    5715/
PLOG/3.000E00                        6.3E25  -5.580    6793/
PLOG/1.000E01                        6.6E23  -4.740    7756/
PLOG/3.000E01                        7.7E20  -3.630    8319/
PLOG/1.000E02                        1.9E15  -1.720    8034/
C2H5+O2=cC2H4O+OH                    4.1E00   2.650   -1928 ! 1 atm
PLOG/1.000E-04                       1.4E-5   4.200   -5618/
PLOG/3.000E-04                       1.9E-5   4.160   -5537/
PLOG/1.000E-03                       5.0E-5   4.040   -5260/
PLOG/3.000E-03                       2.3E-4   3.850   -4825/
PLOG/1.000E-02                       2.6E-3   3.550   -4121/
PLOG/3.000E-02                       5.2E-2   3.180   -3238/
PLOG/1.000E-01                       4.1E00   2.650   -1928/
PLOG/3.000E-01                       6.1E02   2.040    -370.9/
PLOG/1.000E00                        4.9E05   1.220    1802/
PLOG/3.000E00                        5.0E08   0.390    4218/
PLOG/1.000E01                        8.8E11  -0.490    7190/
PLOG/3.000E01                        1.7E14  -1.090    9936/
PLOG/1.000E02                        9.7E14  -1.220   12500/
C2H6+HCO=C2H5+CH2O                   2.3E00   3.740   16933 !  
C2H5+HCO=C2H6+CO                     4.3E13   0.000       0 ! 
C2H5+HCO=CH3+CH2CHO                  6.5E21  -2.3515   6023 ! 1 atm
 PLOG/   0.001                       9.2E17  -1.2994   2505 /      
 PLOG/   0.010                       1.1E18  -1.3206   2569 /      
 PLOG/   0.100                       5.7E18  -1.5182   3185 /      
 PLOG/   1.000                       6.5E21  -2.3515   6023 /      
 PLOG/   10.00                       1.9E25  -3.2495  10576 /      
 PLOG/   100.0                       6.5E22  -2.4427  12647 /
C2H5+CH3=C2H4+CH4                    9.0E11   0.000       0 ! 
C2H5+CH3OO=CH3CH2O+CH3O              5.1E12   0.000   -1410 ! 
C2H5+C2H5=C2H6+C2H4                  1.5E12   0.000       0 ! 
C2H3+H(+M)=C2H4(+M)                  3.9E13   0.200       0 ! 
 LOW  /2.10E24 -1.3 0/                                      ! 
 TROE /0.5 1E-30 1E30 1E30/                                 ! 
C2H4(+M)=H2CC+H2(+M)                 8.0E12   0.440   88800 ! 
 LOW/7.0E50 -9.31 99900/
 TROE/0.735 180 1035 5417/
 H2O/6/ AR/0.7/
C2H4+H=C2H3+H2                       2.4E02   3.620   11266 ! 
C2H4+O=CH3+HCO	                     5.9E17  -1.717    2891 !
C2H4+O=CH3+H+CO                      3.5E27  -4.190   22819 !
C2H4+O=CH3CO+H                       8.7E12  -0.4843   1957 !
C2H4+O=CH2CHO+H                      9.2E09   0.9475   1723 !
C2H4+O=CH2+CH2O	                     5.8E06   1.991    2858 !
C2H4+O=CH2CO+H2                      1.1E17  -1.831    3177 !
C2H4+OH=C2H3+H2O                     1.3E-1   4.200    -860 ! 
C2H4+OH=CH3+CH2O                     1.8E05   1.68     2061 ! 1 atm
 PLOG /0.01                          5.4E00   2.92    -1733/
 PLOG /0.025                         3.2E01   2.71    -1172/
 PLOG /0.1                           5.6E02   2.36     -181/
 PLOG /1.                            1.8E05   1.68     2061/
 PLOG /10.                           2.4E09   0.56     6007/
 PLOG /100.                          2.8E13  -0.50    11455/
C2H4+OH=CH3CHO+H                     2.4E-2   3.91     1723 ! 1 atm
 PLOG /0.01                          2.4E-7   5.30    -2051./
 PLOG /0.025                         8.7E-5   4.57     -618./
 PLOG /0.1                           4.0E-1   3.54     1882./
 PLOG /1.                            2.4E-2   3.91     1723./
 PLOG /10.                           8.3E08   1.01    10507./
 PLOG /100.                          6.8E09   0.81    13867./
C2H4+OH=CH2CHOH+H 	             3.2E05   2.19     5256 ! 1 atm
 PLOG /0.01                          1.0E04   2.60     4121./
 PLOG /0.025                         1.1E04   2.60     4129./
 PLOG /0.1                           1.5E04   2.56     4238./
 PLOG /1.                            3.2E05   2.19     5256./
 PLOG /10.                           1.9E08   1.43     7829./
 PLOG /100.                          8.6E10   0.75    11491./
C2H4+OH=CH2CH2OH                     6.0E37  -8.14     8043 ! 1 atm
 PLOG /0.01                          1.4E47 -11.64    11099./
 PLOG /0.025                         6.0E37  -9.76     1995./
 PLOG /0.1                           6.0E37  -9.65     2363./
 PLOG /1.                            6.0E37  -8.14     8043./ ! dominating
 PLOG /10.                           6.0E37  -7.77    10736./
 PLOG /100.                          6.0E37  -7.44    14269./
 DUPLICATE                                                  !
C2H4+OH=CH2CH2OH                     7.3E31  -6.91     2855 ! 1 atm
 PLOG /0.01                          1.4E47 -11.64    11099./
 PLOG /0.025                         5.0E37  -8.68     5355./
 PLOG /0.1                           2.6E35  -7.79     5017./
 PLOG /1.                            7.3E31  -6.91     2855./
 PLOG /10.                           3.0E26  -4.87     2297./
 PLOG /100.                          2.8E19  -2.41     1011./
 DUPLICATE                                                  !
C2H4+HO2=CH2CH2OOH                   2.7E29  -6.27    17530 ! 1 atm
PLOG/1.000E-04                       3.1E20  -5.24    11030/
PLOG/3.000E-04                       2.7E20  -5.14    11430/
PLOG/1.000E-03                       2.6E21  -5.24    12190/
PLOG/3.000E-03                       1.2E23  -5.53    12990/
PLOG/1.000E-02                       6.7E25  -6.13    14140/
PLOG/3.000E-02                       2.2E27  -6.37    14980/
PLOG/1.000E-01                       8.7E28  -6.60    16010/
PLOG/3.000E-01                       3.4E29  -6.55    16800/
PLOG/1.000E00                        2.7E29  -6.27    17530/
PLOG/3.000E00                        2.2E28  -5.71    17940/
PLOG/1.000E01                        1.5E26  -4.82    18070/
PLOG/3.000E01                        2.1E23  -3.77    17820/
PLOG/1.000E02                        4.4E18  -2.17    16840/
C2H4+HO2=cC2H4O+OH                   1.3E07   1.54    14120 ! 1 atm
PLOG/1.000E-04                       1.0E04   2.42    12050/
PLOG/3.000E-04                       1.1E04   2.41    12060/
PLOG/1.000E-03                       1.1E04   2.41    12070/
PLOG/3.000E-03                       1.2E04   2.41    12080/
PLOG/1.000E-02                       1.3E04   2.39    12120/
PLOG/3.000E-02                       2.0E04   2.34    12230/
PLOG/1.000E-01                       6.0E04   2.20    12530/
PLOG/3.000E-01                       4.2E05   1.96    13090/
PLOG/1.000E00                        1.3E07   1.54    14120/
PLOG/3.000E00                        9.3E08   1.02    15470/
PLOG/1.000E01                        1.1E11   0.45    17220/
PLOG/3.000E01                        2.1E12   0.11    18750/
PLOG/1.000E02                        2.2E12   0.16    19980/
C2H4+O2=C2H3+HO2                     7.1E13   0.000   60010 ! 
C2H4+CH3=C2H3+CH4                    9.8E02   2.947   15148 ! 
 DUPLICATE
C2H4+CH3=C2H3+CH4                    8.1E-5   4.417    8836 !
 DUPLICATE
C2H4+CH2(S)=C2H3+CH3                 4.2E24   -3.19    9759 ! 1 atm
 PLOG / 0.01                         1.8E19   -1.95    6787/
 PLOG / 0.1                          1.7E19   -1.80    4310/
 PLOG / 1                            4.2E24   -3.19    9759/
 PLOG / 10                           7.9E24   -3.08   13894/
 PLOG / 100                          7.4E29   -4.28   23849/
 DUPLICATE
C2H4+CH2(S)=C2H3+CH3                 4.9E09    1.02     600 ! 1 atm
 PLOG / 0.01                         4.3E12    0.19    -110/
 PLOG / 0.1                          2.3E11    0.54      48/
 PLOG / 1                            4.9E09    1.02     600/
 PLOG / 10                           1.5E08    1.33    1228/
 PLOG / 100                          8.1E10    0.55    5507/
 DUPLICATE
C2H2+H(+M)=C2H3(+M)                  1.7E10   1.266    2709 ! 
 LOW                                /6.3E31  -4.664    3780 /                                 ! 
 TROE /0.7878 -10212 1.E-30 /                               !
 H2/2/ CO/2/ CO2/3/ H2O/5/                                  !
C2H3+H=C2H2+H2                       4.5E13   0.000       0 ! 
C2H3+O=CH2CO+H                       3.0E13   0.000       0 ! 
C2H3+OH=C2H2+H2O                     2.0E13   0.000       0 ! 
C2H3+HO2=CH2CHO+OH                   3.0E13   0.000       0 ! 
C2H3+O2=CH2CHOO                      3.3E61 -15.790   20150 ! 1 atm
 PLOG/1.00E-02                       1.6E24  -5.450    9662/
 PLOG/1.00E-01                       3.5E56 -15.010   19160/
 PLOG/3.16E-01                       1.3E64 -16.970   21290/
 PLOG/1.00E00                        3.3E61 -15.790   20150/
 PLOG/3.16E00                        7.3E53 -13.110   17300/
 PLOG/1.00E01                        4.2E48 -11.210   16000/
 PLOG/3.16E01                        2.3E43  -9.380   14810/
 PLOG/1.00E02                        3.4E39  -8.040   14360/
 DUPLICATE
C2H3+O2=CH2CHOO                      6.1E28  -5.890    3154 ! 1 atm
 PLOG/1.00E-02                       1.8E-9   4.150   -4707/                            
 PLOG/1.00E-01                       2.4E22  -4.520    2839/
 PLOG/3.16E-01                       2.0E26  -5.430    2725/
 PLOG/1.00E00                        6.1E28  -5.890    3154/
 PLOG/3.16E00                        2.1E29  -5.800    3520/
 PLOG/1.00E01                        3.5E28  -5.370    3636/
 PLOG/3.16E01                        3.3E27  -4.950    3610/
 PLOG/1.00E02                        1.0E27  -4.720    3680/
 DUPLICATE
C2H3+O2=CHCHO+OH                     2.8E14  -1.830       5 ! 1 atm
 PLOG/1.00E-02                       3.9E11  -0.110    2131/
 PLOG/1.00E-01                       1.1E09   0.550      46/
 PLOG/3.16E-01                       8.5E08   0.560       1/
 PLOG/1.00E00                        2.8E14  -1.830       5/
 PLOG/3.16E00                        2.6E20  -2.840    7530/
 PLOG/1.00E01                        9.2E14  -2.260       0/
 PLOG/3.16E01                        6.1E25  -4.210   13050/
 PLOG/1.00E02                        1.7E30  -5.350   18430/
 DUPLICATE
C2H3+O2=CHCHO+OH                     5.0E11  -0.140    1995 ! 1 atm
 PLOG/1.00E-02                       9.9E11  -0.660      -1/
 PLOG/1.00E-01                       6.9E14  -1.160    4542/
 PLOG/3.16E-01                       2.8E13  -0.720    3479/
 PLOG/1.00E00                        5.0E11  -0.140    1995/
 PLOG/3.16E00                        2.4E10   0.230    1573/
 PLOG/1.00E01                        1.7E14  -0.820    4450/
 PLOG/3.16E01                        1.4E11   0.050    3774/
 PLOG/1.00E02                        3.2E11  -0.020    5338/                            
 DUPLICATE
C2H3+O2=CH2CO+OH                     1.1E03   2.39    6180 ! 1 atm
 PLOG/1.00E-02                       8.7E02   2.41    6061/
 PLOG/1.00E-01                       8.9E02   2.41    6078/
 PLOG/3.16E-01                       9.4E02   2.40    6112/
 PLOG/1.00E00                        1.1E03   2.39    6180/
 PLOG/3.16E00                        1.1E03   2.38    6179/
 PLOG/1.00E01                        1.4E03   2.36    6074/
 PLOG/3.16E01                        2.5E06   1.42    8480/
 PLOG/1.00E02                        1.7E10   0.36   12010/
 DUPLICATE
C2H3+O2=CH2CO+OH                     5.3E-1   3.01    1777 ! 1 atm
 PLOG/1.00E-02                       1.8E-1   3.12    1331/                            
 PLOG/1.00E-01                       2.1E-1   3.11    1383/
 PLOG/3.16E-01                       2.7E-1   3.08    1496/
 PLOG/1.00E00                        5.3E-1   3.01    1777/
 PLOG/3.16E00                        1.4E00   2.90    2225/
 PLOG/1.00E01                        4.2E-1   2.93    2052/
 PLOG/3.16E01                        1.2E-4   4.21    2043/
 PLOG/1.00E02                        1.3E-3   3.97    3414/
 DUPLICATE
C2H3+O2=CH2CHO+O                     6.5E20  -2.650    6489 ! 1 atm
 PLOG/1.00E-02                       7.2E20  -2.670    6742/
 PLOG/1.00E-01                       7.0E20  -2.670    6713/
 PLOG/3.16E-01                       9.0E20  -2.700    6724/
 PLOG/1.00E00                        6.5E20  -2.650    6489/
 PLOG/3.16E00                        4.1E20  -2.530    6406/
 PLOG/1.00E01                        1.6E23  -3.220    8697/
 PLOG/3.16E01                        2.9E25  -3.770   11530/
 PLOG/1.00E02                        9.3E25  -3.800   13910/
 DUPLICATE
C2H3+O2=CH2CHO+O                     1.8E10   0.580      38 ! 1 atm
 PLOG/1.00E-02                       1.2E10   0.620    -278/
 PLOG/1.00E-01                       1.3E10   0.620    -248/
 PLOG/3.16E-01                       1.5E10   0.600    -163/
 PLOG/1.00E00                        1.8E10   0.580      38/
 PLOG/3.16E00                        8.9E09   0.670     248/
 PLOG/1.00E01                        6.7E09   0.720     778/
 PLOG/3.16E01                        1.4E09   0.920    1219/
 PLOG/1.00E02                        7.1E07   1.280    1401/
 DUPLICATE
C2H3+O2=C2H2+HO2                     2.2E07   1.19    3367 ! 1 atm
 PLOG/1.00E-02                       1.1E07   1.28    3322/
 PLOG/1.00E-01                       7.8E06   1.33    3216/
 PLOG/3.16E-01                       1.2E07   1.27    3311/
 PLOG/1.00E00                        2.2E07   1.19    3367/
 PLOG/3.16E00                        1.1E08   1.00    3695/
 PLOG/1.00E01                        1.3E11   0.12    5872/
 PLOG/3.16E01                        1.2E09   0.82    5617/
 PLOG/1.00E02                        1.1E17  -1.45   12230/
 DUPLICATE
C2H3+O2=C2H2+HO2                     4.6E01   2.76    -493 ! 1 atm
 PLOG/1.00E-02                       4.8E01   2.75    -796/
 PLOG/1.00E-01                       5.2E01   2.73    -768/
 PLOG/3.16E-01                       5.6E01   2.73    -659/
 PLOG/1.00E00                        4.6E01   2.76    -493/
 PLOG/3.16E00                        3.8E00   3.07    -601/
 PLOG/1.00E01                        5.5E00   3.07      86/
 PLOG/3.16E01                        4.5E08  -0.00     955/
 PLOG/1.00E02                        2.0E01   2.94    1847/
 DUPLICATE
C2H3+O2=OCHCHO+H                     3.7E15  -1.29    1441 ! 1 atm
 PLOG/1.00E-02                       4.8E14  -1.03     912/
 PLOG/1.00E-01                       5.0E14  -1.04     923/
 PLOG/3.16E-01                       6.4E14  -1.07     983/
 PLOG/1.00E00                        3.7E15  -1.29    1441/
 PLOG/3.16E00                        2.4E18  -2.13    3234/
 PLOG/1.00E01                        1.3E15  -1.09    2393/
 PLOG/3.16E01                        3.6E33  -6.50   14910/
 PLOG/1.00E02                        3.3E31  -5.76   16250/
 DUPLICATE
C2H3+O2=OCHCHO+H                     5.0E-1   3.15   -5496 ! 1 atm
 PLOG/1.00E-02                       2.8E-4   4.04   -7019/
 PLOG/1.00E-01                       3.5E-4   4.01   -6978/
 PLOG/3.16E-01                       9.7E-4   3.89   -6768/
 PLOG/1.00E00                        5.0E-1   3.15   -5496/
 PLOG/3.16E00                        1.3E05   1.67   -2931/
 PLOG/1.00E01                        4.5E15  -3.08   -4836/
 PLOG/3.16E01                        3.8E10   0.22     941/
 PLOG/1.00E02                        2.8E08   0.83     858/
 DUPLICATE
C2H3+O2=CH2O+HCO                     3.0E35  -7.32   11820 ! 1 atm
 PLOG/1.00E-02                       1.4E36  -7.60   12610/
 PLOG/1.00E-01                       2.6E15  -1.28     513/
 PLOG/3.16E-01                       2.2E36  -7.57   12490/
 PLOG/1.00E00                        3.0E35  -7.32   11820/
 PLOG/3.16E00                        1.6E36  -7.47   12460/
 PLOG/1.00E01                        5.8E35  -7.20   13430/
 PLOG/3.16E01                        3.5E20  -2.57    5578/
 PLOG/1.00E02                        3.0E33  -6.28   16000/
 DUPLICATE
C2H3+O2=CH2O+HCO                     6.8E15  -1.31     646 ! 1 atm
 PLOG/1.00E-02                       1.4E36  -7.60   12610/
 PLOG/1.00E-01                       2.5E15  -1.28     513/
 PLOG/3.16E-01                       5.3E15  -1.29     521/
 PLOG/1.00E00                        6.8E15  -1.31     646/
 PLOG/3.16E00                        1.1E16  -1.36    1066/
 PLOG/1.00E01                        2.8E15  -1.18    1429/
 PLOG/3.16E01                        1.1E69 -19.23   14760/
 PLOG/1.00E02                        4.7E10   0.19     831/
 DUPLICATE
C2H3+O2=CH2O+H+CO                    7.1E35  -7.32   11820 ! 1 atm
 PLOG/1.00E-02                       6.5E36  -7.60   12640/
 PLOG/1.00E-01                       6.3E36  -7.60   12610/
 PLOG/3.16E-01                       5.1E36  -7.57   12490/
 PLOG/1.00E00                        7.1E35  -7.32   11820/
 PLOG/3.16E00                        3.7E36  -7.47   12460/
 PLOG/1.00E01                        1.3E36  -7.20   13430/
 PLOG/3.16E01                        8.3E20  -2.57    5578/
 PLOG/1.00E02                        7.1E33  -6.28   16000/
 DUPLICATE
C2H3+O2=CH2O+H+CO                    1.6E16  -1.31     646 ! 1 atm
 PLOG/1.00E-02                       1.2E16  -1.28     515/
 PLOG/1.00E-01                       1.2E16  -1.28     513/
 PLOG/3.16E-01                       1.3E16  -1.29     521/
 PLOG/1.00E00                        1.6E16  -1.31     646/
 PLOG/3.16E00                        2.4E16  -1.36    1066/
 PLOG/1.00E01                        6.6E15  -1.18    1429/
 PLOG/3.16E01                        2.7E69 -19.23   14760/
 PLOG/1.00E02                        1.1E11   0.19     831/
 DUPLICATE
C2H3+O2=CO+CH3O                      1.0E11  -0.33    -748 ! 1 atm
 PLOG/1.00E-02                       8.2E18  -2.66    3201/
 PLOG/1.00E-01                       4.1E14  -1.32     886/
 PLOG/3.16E-01                       4.3E14  -1.33     901/
 PLOG/1.00E00                        1.0E11  -0.33    -748/
 PLOG/3.16E00                        1.9E12  -3.00   -8995/
 PLOG/1.00E01                        1.9E24  -5.63       2/
 PLOG/3.16E01                        1.1E18  -2.22    5178/
 PLOG/1.00E02                        5.8E32  -6.45   16810/
 DUPLICATE
C2H3+O2=CO+CH3O                      5.8E21  -3.54    4772 ! 1 atm
 PLOG/1.00E-02                       1.3E09   0.18   -1717/
 PLOG/1.00E-01                       6.0E11  -2.93   -9564/
 PLOG/3.16E-01                       2.9E11  -2.93  -10120/
 PLOG/1.00E00                        5.8E21  -3.54    4772/
 PLOG/3.16E00                        5.0E15  -1.62    1849/
 PLOG/1.00E01                        9.3E16  -1.96    3324/
 PLOG/3.16E01                        1.0E72 -20.69   15860/
 PLOG/1.00E02                        1.1E09   0.31    1024/
 DUPLICATE
C2H3+O2=CO2+CH3                      7.3E31  -6.70   10440 ! 1 atm
 PLOG/1.00E-02                       2.4E35  -7.76   12630/
 PLOG/1.00E-01                       1.7E35  -7.72   12520/
 PLOG/3.16E-01                       4.5E34  -7.55   12140/
 PLOG/1.00E00                        7.3E31  -6.70   10440/
 PLOG/3.16E00                        3.6E35  -7.75   12830/
 PLOG/1.00E01                        2.1E35  -7.53   14050/
 PLOG/3.16E01                        3.8E18  -2.44    5408/
 PLOG/1.00E02                        1.2E32  -6.32   16190/
 DUPLICATE
C2H3+O2=CO2+CH3                      5.3E13  -1.14     447 ! 1 atm
 PLOG/1.00E-02                       6.3E13  -1.16     406/
 PLOG/1.00E-01                       6.2E13  -1.16     401/
 PLOG/3.16E-01                       6.1E13  -1.16     397/
 PLOG/1.00E00                        5.3E13  -1.14     447/
 PLOG/3.16E00                        1.5E14  -1.26     988/
 PLOG/1.00E01                        5.0E13  -1.11    1409/
 PLOG/3.16E01                        1.4E70 -20.11   15430/
 PLOG/1.00E02                        9.2E08   0.25     855/
 DUPLICATE
C2H3+CH2O=C2H4+HCO                   1.4E10   0.209    3934 ! 1 atm
 PLOG/ 0.001                         1.1E07   1.090    1807/
 PLOG/ 0.01                          2.5E07   0.993    1995/
 PLOG/ 0.1                           2.5E08   0.704    2596/
 PLOG/ 1                             1.4E10   0.209    3934/
 PLOG/ 10                            3.5E13  -0.726    6944/
 PLOG/ 100                           3.3E14  -0.866   10966/
 PLOG/ 1000                          1.7E01   3.170    9400/
 DUPLICATE
C2H3+CH2O=C2H4+HCO                  -8.5E19  -2.264   23862 ! 1 atm
 PLOG/ 1.000E-03                    -2.3E16  -1.269   20617 /
 PLOG/ 1.000E-02                    -5.2E16  -1.366   20805 /
 PLOG/ 1.000E-01                    -1.5E18  -1.769   22524 /
 PLOG/ 1.000E00                     -8.5E19  -2.264   23862 /
 PLOG/ 1.000E01                     -4.4E23  -3.278   27795 /
 PLOG/ 1.000E02                     -4.2E24  -3.418   31817 /
 PLOG/ 1.000E03                     -2.1E11   0.618   30251 /
 DUPLICATE
C2H3+CH2O=C2H4+H+CO                  8.5E19  -2.264   23862 ! 1 atm
 PLOG/ 1.000E-03                     2.3E16  -1.269   20617 /
 PLOG/ 1.000E-02                     5.2E16  -1.366   20805 /
 PLOG/ 1.000E-01                     1.5E18  -1.769   22524 /
 PLOG/ 1.000E00                      8.5E19  -2.264   23862 /
 PLOG/ 1.000E01                      4.4E23  -3.278   27795 /
 PLOG/ 1.000E02                      4.2E24  -3.418   31817 /
 PLOG/ 1.000E03                      2.1E11   0.618   30251 /
C2H3+HCO=C2H4+CO                     9.0E13   0.000       0 ! 
C2H3+CH3=C2H2+CH4                    9.0E12   0.000    -765 ! 
C2H3+CH=CH2+C2H2                     5.0E13   0.000       0 ! 
C2H3+CH3OH=C2H4+CH3O                 1.0E06   1.510   26630 !
C2H3+CH3OH=C2H4+CH2OH                1.8E-2   4.02    23370 !
C2H3+C2H3=C2H4+C2H2                  1.5E13   0.000       0 ! 
C2H3+C2H=C2H2+C2H2                   3.0E13   0.000       0 ! 
C2H2+M=C2H+H+M                       9.1E30  -3.700  127138 ! 
     H2/2/ CO/2/ CO2/3/  H2O/5/
C2H2(+M)=H2CC(+M)                    1.8E04   3.510   43300 ! 
 LOW  /2.5E15 -0.640 49700/                                 !
 TROE / 0.5 1.E-30 1.E30 /
C2H+H2=C2H2+H                        4.1E05   2.390     864 ! 
C2H2+O=HCCO+H                        1.4E07   2.000    1900 ! 
C2H2+O=CH2+CO                        6.1E06   2.000    1900 ! 
C2H2+OH=CH3+CO                       1.3E09   0.730    2579 ! 1 atm
 PLOG   / .01                        4.8E05   1.680    -330./
 PLOG   / .025                       4.4E06   1.400     227./
 PLOG   / 0.1                        7.7E07   1.050    1115./
 PLOG   / 1.0                        1.3E09   0.730    2579./
 PLOG   / 10.0                       4.3E08   0.920    3736./
 PLOG   / 100.                       8.3E05   1.770    4697./ 
C2H2+OH=HCCOH+H                      2.4E06   2.000   12713 ! 1 atm
 PLOG  /.01                          2.8E05   2.280   12419./
 PLOG  /.025                         7.5E05   2.160   12547./
 PLOG  /.1                           1.8E06   2.040   12669./
 PLOG  / 1.0                         2.4E06   2.000   12713./
 PLOG  / 10.                         3.2E06   1.970   12810./
 PLOG  / 100.                        7.4E06   1.890   13603./ 
C2H2+OH=CHCHOH                       1.9E44 -11.380    6299  ! 1 atm 
 PLOG   / .01                        2.9E64 -18.570   10009. /
 PLOG   / .025                       4.7E59 -16.870    9087. /
 PLOG   / 0.1                        1.2E28  -5.560    3724. /
 PLOG   / 1.0                        1.9E44 -11.380    6299. /
 PLOG   / 10.0                       1.5E24  -4.060    3261. /
 PLOG   / 100.                       6.2E20  -2.800    2831. /
 DUPLICATE
C2H2+OH=CHCHOH                       3.5E31  -6.200    6635  ! 1 atm 
 PLOG   / .01                        2.6E33  -7.360    6392. /
 PLOG   / .025                       4.4E32  -7.020    5933. /
 PLOG   / 0.1                        6.4E42  -9.960   11737. /
 PLOG   / 1.0                        3.5E31  -6.200    6635. / 
 PLOG   / 10.0                       4.5E31  -5.920    8761. /
 PLOG   / 100.                       1.6E29  -4.910    9734. /
 DUPLICATE
C2H2+OH=CH2CO+H                      7.5E06   1.550    2106 ! 1 atm   
 PLOG   /.01                         1.7E03   2.560    -844. /
 PLOG   /.025                        1.5E04   2.280    -292. /
 PLOG   / 0.1                        3.0E05   1.920     598. /
 PLOG   / 1.0                        7.5E06   1.550    2106. /
 PLOG   / 10.0                       5.1E06   1.650    3400. /
 PLOG   / 100.                       1.5E04   2.450    4477. /
C2H2+OH=C2H+H2O                      2.6E06   2.140   17060. !
C2H2+HO2=CH2CHOO                     4.1E50 -13.07    27220 ! 1 atm
  PLOG/1.000E-02                     5.0E06  -1.020    9152/
  PLOG/1.000E-01                     6.0E17  -3.82    10790/
  PLOG/3.160E-01                     2.5E48 -12.82    25220/
  PLOG/1.000E00                      4.1E50 -13.07    27220/
  PLOG/3.160E00                      9.1E46 -11.57    26880/
  PLOG/1.000E01                      4.6E43 -10.24    26930/
  PLOG/3.160E01                      5.6E38  -8.49    26210/
  PLOG/1.000E02                      2.5E35  -7.26    26390/
 DUPLICATE
C2H2+HO2=CH2CHOO                     4.9E21  -4.37    12220 ! 1 atm
  PLOG/1.000E-02                     1.9E26  -8.34     9249/                             ! fit btw. 400 and 1250 K with MAE of 0.2%, 0.6%
  PLOG/1.000E-01                    5.3E129 -41.74    35930/                           ! fit btw. 400 and 1350 K with MAE of 0.5%, 1.1%
  PLOG/3.160E-01                     2.0E18  -3.67    10480/                            ! fit btw. 400 and 1450 K with MAE of 0.2%, 0.6%
  PLOG/1.000E00                      4.9E21  -4.37    12220/                            ! fit btw. 400 and 1550 K with MAE of 0.3%, 1.4%
  PLOG/3.160E00                      1.9E22  -4.28    13080/                            ! fit btw. 400 and 1650 K with MAE of 0.5%, 2.0%
  PLOG/1.000E01                      2.1E21  -3.78    13380/                            ! fit btw. 400 and 1750 K with MAE of 0.7%, 3.0%
  PLOG/3.160E01                      1.4E20  -3.30    13410/                            ! fit btw. 400 and 1900 K with MAE of 1.1%, 4.1%
  PLOG/1.000E02                      1.4E19  -2.91    13420/                            ! fit btw. 400 and 2100 K with MAE of 1.6%, 5.4%
 DUPLICATE 
C2H2+HO2=CHCHO+OH                    1.6E10   0.77    19040 ! 1 atm
  PLOG/1.000E-02                     5.5E09   0.91    18500/
  PLOG/1.000E-01                     5.9E09   0.90    18550/
  PLOG/3.160E-01                     6.8E09   0.88    18640/
  PLOG/1.000E00                      1.6E10   0.77    19040/
  PLOG/3.160E00                      3.5E09   0.99    18810/
  PLOG/1.000E01                      5.4E10   0.61    20740/
  PLOG/3.160E01                      3.7E08   1.23    15960/
  PLOG/1.000E02                      1.5E11   0.48    17730/
 DUPLICATE
C2H2+HO2=CHCHO+OH                    2.5E07   1.56    14790 ! 1 atm
  PLOG/1.000E-02                     2.4E07   1.54    14690/                            ! fit btw. 400 and 2200 K with MAE of 0.1%, 0.2%
  PLOG/1.000E-01                     2.5E07   1.54    14700/                            ! fit btw. 400 and 2200 K with MAE of 0.1%, 0.2%
  PLOG/3.160E-01                     2.6E07   1.54    14730/                            ! fit btw. 400 and 2200 K with MAE of 0.1%, 0.3%
  PLOG/1.000E00                      2.5E07   1.56    14790/                            ! fit btw. 400 and 2200 K with MAE of 0.1%, 0.2%
  PLOG/3.160E00                      1.5E08   1.32    15090/                            ! fit btw. 400 and 2200 K with MAE of 0.1%, 0.2%
  PLOG/1.000E01                      1.6E08   1.36    15420/                            ! fit btw. 400 and 2200 K with MAE of 0.1%, 0.2%
  PLOG/3.160E01                      1.7E07   1.59    15910/                            ! fit btw. 400 and 2200 K with MAE of 0.2%, 0.7%
  PLOG/1.000E02                      7.2E06   1.73    16020/                            ! fit btw. 400 and 2200 K with MAE of 0.4%, 1.7%
 DUPLICATE
C2H2+HO2=CH2CO+OH                    5.3E-7   4.78    15460 ! 1 atm
  PLOG/1.000E-02                     6.3E-7   4.75    15530/
  PLOG/1.000E-01                     6.7E-7   4.74    15550/
  PLOG/3.160E-01                     4.2E-7   4.81    15410/
  PLOG/1.000E00                      5.3E-7   4.78    15460/
  PLOG/3.160E00                      1.0E-6   4.69    15640/
  PLOG/1.000E01                      4.7E-5   4.22    16780/
  PLOG/3.160E01                      9.0E-1   2.97    19730/
  PLOG/1.000E02                      3.6E03   1.97    23010/
 DUPLICATE
C2H2+HO2=CH2CO+OH                    3.3E-15   6.70    10090 ! 1 atm
  PLOG/1.000E-02                     1.3E-14   6.58    10270/                            ! fit btw. 400 and 2200 K with MAE of 0.0%, 0.1%
  PLOG/1.000E-01                     1.3E-14   6.59    10330/                            ! fit btw. 400 and 2200 K with MAE of 0.0%, 0.1%
  PLOG/3.160E-01                     4.0E-14   6.36    10270/                            ! fit btw. 400 and 2200 K with MAE of 0.0%, 0.1%
  PLOG/1.000E00                      3.3E-15   6.70    10090/                            ! fit btw. 400 and 2200 K with MAE of 0.0%, 0.1%
  PLOG/3.160E00                      8.7E-21   8.30     8107/                             ! fit btw. 400 and 2200 K with MAE of 0.1%, 0.2%
  PLOG/1.000E01                      8.4E-22   8.76     8804/                             ! fit btw. 400 and 2200 K with MAE of 0.2%, 0.5%
  PLOG/3.160E01                      6.9E-14   6.67    13130/                            ! fit btw. 400 and 2200 K with MAE of 0.3%, 0.7%
  PLOG/1.000E02                      6.6E-12   6.15    14730/                            ! fit btw. 400 and 2200 K with MAE of 0.1%, 0.3%
 DUPLICATE
C2H2+HO2=CH2CHO+O                    3.0E07   0.98    13310 ! 1 atm
  PLOG/1.000E-02                     5.5      1.19    12880/
  PLOG/1.000E-01                     1.1E08   0.77    13600/
  PLOG/3.160E-01                     1.2E07   1.09    13050/
  PLOG/1.000E00                      3.0E07   0.98    13310/
  PLOG/3.160E00                      2.0E74 -16.33   109200/
  PLOG/1.000E01                      7.5E14  -1.17    18350/
  PLOG/3.160E01                      8.6E18  -2.27    22230/
  PLOG/1.000E02                      5.8E18  -2.09    24350/
 DUPLICATE
C2H2+HO2=CH2CHO+O                    2.5E-4   4.19     8203 ! 1 atm
  PLOG/1.000E-02                     2.9E-4   4.16     7736/                             ! fit btw. 400 and 2200 K with MAE of 0.1%, 0.3%
  PLOG/1.000E-01                     6.1E03   3.81     8394/                             ! fit btw. 400 and 2200 K with MAE of 0.1%, 0.2%
  PLOG/3.160E-01                     5.4E-4   4.09     8044/                             ! fit btw. 400 and 2200 K with MAE of 0.1%, 0.3%
  PLOG/1.000E00                      2.5E-4   4.19     8203/                             ! fit btw. 400 and 2200 K with MAE of 0.0%, 0.2%
  PLOG/3.160E00                      6.6E04   1.85    12360/                            ! fit btw. 400 and 2200 K with MAE of 0.5%, 3.0%
  PLOG/1.000E01                      2.9E-1   3.38    10590/                            ! fit btw. 400 and 2200 K with MAE of 0.1%, 0.2%
  PLOG/3.160E01                      2.0E00   3.17    11740/                            ! fit btw. 400 and 2200 K with MAE of 0.2%, 0.4%
  PLOG/1.000E02                      1.1E-1   3.52    11980/                            ! fit btw. 400 and 2200 K with MAE of 0.5%, 1.3%
 DUPLICATE
C2H2+HO2=OCHCHO+H                    2.2E09   0.06    12470 ! 1 atm
  PLOG/1.000E-02                     8.5E07   0.48    11720/
  PLOG/1.000E-01                     7.4E07   0.50    11690/
  PLOG/3.160E-01                     7.9E07   0.49    11700/
  PLOG/1.000E00                      2.2E09   0.06    12470/
  PLOG/3.160E00                      7.0E49 -10.18    77110/
  PLOG/1.000E01                      4.1E16  -2.03    17630/
  PLOG/3.160E01                      9.4E16  -2.03    19590/
  PLOG/1.000E02                      5.9E21  -3.32    25030/
 DUPLICATE
C2H2+HO2=OCHCHO+H                    2.2E-5   4.17     6416 ! 1 atm
  PLOG/1.000E-02                     2.4E-6   4.43     5578/                             ! fit btw. 400 and 2200 K with MAE of 0.1%, 0.5%
  PLOG/1.000E-01                     2.0E-6   4.45     5564/                             ! fit btw. 400 and 2200 K with MAE of 0.1%, 0.6%
  PLOG/3.160E-01                     1.8E-6   4.46     5654/                             ! fit btw. 400 and 2200 K with MAE of 0.1%, 0.5%
  PLOG/1.000E00                      2.2E-5   4.17     6416/                             ! fit btw. 400 and 2200 K with MAE of 0.1%, 0.4%
  PLOG/3.160E00                      7.7E05   1.18    11340/                            ! fit btw. 400 and 2200 K with MAE of 0.6%, 3.0%
  PLOG/1.000E01                      2.0E-2   3.38     8696/                             ! fit btw. 400 and 2200 K with MAE of 0.4%, 0.9%
  PLOG/3.160E01                      6.1E-3   3.53     9217/                             ! fit btw. 400 and 2200 K with MAE of 0.7%, 1.4%
  PLOG/1.000E02                      6.8E-2   3.27    10760/                            ! fit btw. 400 and 2200 K with MAE of 0.8%, 2.4%
 DUPLICATE
C2H2+HO2=CH2O+HCO                    3.3E102 -24.18   138600 ! 1 atm
  PLOG/1.000E-02                     3.9E13  -1.17    13750/
  PLOG/1.000E-01                     4.3E00   2.64     7253/
  PLOG/3.160E-01                     2.6E-6   4.34     4525/
  PLOG/1.000E00                      3.3E102 -24.18   138600/
  PLOG/3.160E00                      5.2E15  -1.75    15180/
  PLOG/1.000E01                      7.3E35  -7.77    26970/
  PLOG/3.160E01                      1.8E28  -5.30    25130/
  PLOG/1.000E02                      2.5E16  -1.70    20030/
 DUPLICATE
C2H2+HO2=CH2O+HCO                    8.1E07   0.60    10850 ! 1 atm
  PLOG/1.000E-02                     8.4E00   2.56     7382/                             ! fit btw. 400 and 2200 K with MAE of 0.3%, 0.6%
  PLOG/1.000E-01                     1.6E13  -1.05    13520/                            ! fit btw. 400 and 2200 K with MAE of 0.3%, 0.6%
  PLOG/3.160E-01                     6.9E09  -0.00    11720/                            ! fit btw. 400 and 2200 K with MAE of 0.2%, 0.9%
  PLOG/1.000E00                      8.1E07   0.60    10850/                            ! fit btw. 400 and 2200 K with MAE of 0.6%, 3.0%
  PLOG/3.160E00                      3.5E00   2.69     8025/                             ! fit btw. 400 and 2200 K with MAE of 0.2%, 0.8%
  PLOG/1.000E01                      9.8E06   0.91    11710/                            ! fit btw. 400 and 2200 K with MAE of 0.6%, 1.4%
  PLOG/3.160E01                      1.8E04   1.70    11250/                            ! fit btw. 400 and 2200 K with MAE of 0.8%, 2.2%
  PLOG/1.000E02                      4.3E-6   4.31     6829/                             ! fit btw. 400 and 2200 K with MAE of 2.3%, 8.9%
 DUPLICATE
C2H2+HO2=CH2O+H+CO                  7.8E102 -24.18   138600 ! 1 atm
  PLOG/1.000E-02                     9.1E13  -1.17    13750/
  PLOG/1.000E-01                     9.9E00   2.64     7253/
  PLOG/3.160E-01                     6.1E-6   4.34     4525/
  PLOG/1.000E00                     7.8E102 -24.18   138600/
  PLOG/3.160E00                      1.2E16  -1.75    15180/
  PLOG/1.000E01                      1.7E36  -7.77    26970/
  PLOG/3.160E01                      4.1E28  -5.30    25130/
  PLOG/1.000E02                      5.8E16  -1.70    20030/
 DUPLICATE
C2H2+HO2=CH2O+H+CO                   1.9E08   0.60    10850 ! 1 atm
  PLOG/1.000E-02                     2.0E01   2.56     7382/                             ! fit btw. 400 and 2200 K with MAE of 0.3%, 0.6%
  PLOG/1.000E-01                     3.6E13  -1.05    13520/                            ! fit btw. 400 and 2200 K with MAE of 0.3%, 0.6%
  PLOG/3.160E-01                     1.6E10  -0.00    11720/                            ! fit btw. 400 and 2200 K with MAE of 0.2%, 0.9%
  PLOG/1.000E00                      1.9E08   0.60    10850/                            ! fit btw. 400 and 2200 K with MAE of 0.6%, 3.0%
  PLOG/3.160E00                      8.3E00   2.69     8025/                             ! fit btw. 400 and 2200 K with MAE of 0.2%, 0.8%
  PLOG/1.000E01                      2.3E07   0.91    11710/                            ! fit btw. 400 and 2200 K with MAE of 0.6%, 1.4%
  PLOG/3.160E01                      4.2E04   1.70    11250/                            ! fit btw. 400 and 2200 K with MAE of 0.8%, 2.2%
  PLOG/1.000E02                      1.0E-5   4.31     6829/                             ! fit btw. 400 and 2200 K with MAE of 2.3%, 8.9%
 DUPLICATE 
C2H2+HO2=CO+CH3O                     8.9E69 -15.85   102500 ! 1 atm
  PLOG/1.000E-02                     3.5E11   0.00    49510/
  PLOG/1.000E-01                     2.8E08   0.01    11920/
  PLOG/3.160E-01                     8.1E07   0.18    11650/
  PLOG/1.000E00                      8.9E69 -15.85   102500/
  PLOG/3.160E00                      5.7E12  -1.25    14570/
  PLOG/1.000E01                      3.3E23  -4.45    21210/
  PLOG/3.160E01                      2.4E22  -3.96    22650/
  PLOG/1.000E02                      1.2E18  -2.57    22360/
 DUPLICATE
C2H2+HO2=CO+CH3O                     5.4E05   0.86    10700 ! 1 atm
  PLOG/1.000E-02                     2.9E04   1.23     9903/                             ! fit btw. 400 and 2200 K with MAE of 0.8%, 3.8%
  PLOG/1.000E-01                     9.7E-7   4.15     5173/                             ! fit btw. 400 and 2200 K with MAE of 0.2%, 0.8%
  PLOG/3.160E-01                     1.8E-8   4.62     4517/                             ! fit btw. 400 and 2200 K with MAE of 0.2%, 0.8%
  PLOG/1.000E00                      5.4E05   0.86    10700/                            ! fit btw. 400 and 2200 K with MAE of 0.5%, 2.6%
  PLOG/3.160E00                      5.4E-4   3.42     7218/                             ! fit btw. 400 and 2200 K with MAE of 0.2%, 0.8%
  PLOG/1.000E01                      2.9E02   1.84    10460/                            ! fit btw. 400 and 2200 K with MAE of 0.5%, 1.2%
  PLOG/3.160E01                      8.1E00   2.30    10560/                            ! fit btw. 400 and 2200 K with MAE of 0.8%, 1.8%
  PLOG/1.000E02                      6.9E-4   3.42     9329/                             ! fit btw. 400 and 2200 K with MAE of 1.6%, 5.8%
 DUPLICATE
C2H2+HO2=CO2+CH3                     4.0E84 -19.80   119800 ! 1 atm
  PLOG/1.000E-02                     1.2E-7   4.31     4614/
  PLOG/1.000E-01                     1.1E-7   4.32     4622/
  PLOG/3.160E-01                    1.8E142 -35.04   188700/
  PLOG/1.000E00                      4.0E84 -19.80   119800/
  PLOG/3.160E00                      5.0E13  -1.60    14980/
  PLOG/1.000E01                      8.6E28  -6.15    24030/
  PLOG/3.160E01                      1.3E27  -5.42    25380/
  PLOG/1.000E02                      1.7E15  -1.80    20370/
 DUPLICATE
C2H2+HO2=CO2+CH3                     1.4E06   0.68    10810 ! 1 atm
  PLOG/1.000E-02                     2.0E08   0.00    11790/                            ! fit btw. 400 and 2200 K with MAE of 0.3%, 1.0%
  PLOG/1.000E-01                     2.0E08   0.00    11780/                            ! fit btw. 400 and 2200 K with MAE of 0.3%, 1.0%
  PLOG/3.160E-01                     1.6E05   0.95    10200/                            ! fit btw. 400 and 2200 K with MAE of 0.7%, 3.5%
  PLOG/1.000E00                      1.4E06   0.68    10810/                            ! fit btw. 400 and 2200 K with MAE of 0.6%, 2.9%
  PLOG/3.160E00                      9.3E-3   3.00     7659/                             ! fit btw. 400 and 2200 K with MAE of 0.2%, 0.9%
  PLOG/1.000E01                      1.9E04   1.26    11230/                            ! fit btw. 400 and 2200 K with MAE of 0.6%, 1.5%
  PLOG/3.160E01                      2.9E02   1.79    11240/                            ! fit btw. 400 and 2200 K with MAE of 0.8%, 2.0%
  PLOG/1.000E02                      3.9E-7   4.21     7314/                             ! fit btw. 400 and 2200 K with MAE of 2.1%, 8.2%
 DUPLICATE
C2H2+O2=HCO+HCO	                     6.1E12   0.000   53250
 DUPLICATE
C2H2+O2=HCO+HCO                      1.7E07   1.670   70960 ! triplet surface         
 DUPLICATE
C2H2+O2=HCO+H+CO                     6.7E33  -5.633   82336
DUPLICATE
C2H2+O2=HCO+H+CO                     1.1E26  -3.525   73959
DUPLICATE
C2H2+O2=H+CO+H+CO                    1.2E32  -4.869   93010 !
C2H2+CH2(S)=C2H2+CH2                 4.0E13   0.000       0 !  
H2CC+H=C2H2+H                        1.0E14   0.000       0 !        
H2CC+OH=CH2CO+H                      2.0E13   0.000       0 !         
H2CC+O2=CH2+CO2                      1.0E13   0.000       0 ! 
C2+H2=C2H+H                          4.0E05   2.400    1000 ! 
C2H+O=CH+CO                          5.0E13   0.000       0 !
C2H+OH=HCCO+H                        2.0E13   0.000       0 ! 
C2H+OH=C2+H2O                        4.0E07   2.000    8000 ! 
C2H+O2=CO+CO+H                       4.7E13  -0.160       0 !         
C2H+CH4=CH3+C2H2                     7.2E12   0.000     976 !
C2+M=C+C+M                           1.5E16   0.000  142300 !  
C2+O=C+CO                            1.0E14   0.000       0 ! 
C2+OH=C2O+H                          5.0E13   0.000       0 ! 
C2+O2=CO+CO                          9.0E12   0.000     980 ! 
CH3CH2OH=CH2OH+CH3                   5.6E64 -14.470  107039 ! 1 atm
 PLOG/0.001                          1.3E51 -10.590  100869/
 PLOG/0.01                           5.2E59 -13.980   99850/
 PLOG/0.1                            1.6E66 -15.300  105331/
 PLOG/1.0                            5.6E64 -14.470  107039/
 PLOG/10.0                           1.6E58 -12.290  105708/
 PLOG/100.0                          1.8E47  -8.960  101002/
CH3CH2OH=C2H5+OH                     1.5E65 -14.89   112282 ! 1 atm  
 PLOG/0.001                          8.1E46 -11.33   110991/
 PLOG/0.01                           1.8E56 -13.49   107178/
 PLOG/0.1                            4.7E63 -14.99   109561/
 PLOG/1.0                            1.5E65 -14.89   112282/
 PLOG/10.0                           2.8E61 -13.40   113016/
 PLOG/100.0                          6.2E51 -10.34   109879/
CH3CH2OH=C2H4+H2O                    5.2E43  -8.900   81461 ! 1 atm
 PLOG/0.001                          3.4E59 -14.220   83625/
 PLOG/0.01                           2.6E57 -13.290   85214/
 PLOG/0.1                            1.7E52 -11.520   84698/ 
 PLOG/1.0                            5.2E43  -8.900   81461/
 PLOG/10.0                           4.6E32  -5.600   76019/
 PLOG/100.0                          3.8E20  -2.060   69426/
CH3CHOH+H=CH3CH2OH                   1.2E53 -12.330   14505 ! 1 atm
 PLOG/  1.00E-02                     9.9E42 -10.770    8942/                
 PLOG/  1.00E-01                     1.9E55 -13.560   14306/ 
 PLOG/  1.00E00                      1.2E53 -12.330   14505/ 
 PLOG/  1.00E01                      1.7E50 -11.040   15896/ 
 PLOG/  1.00E02                      1.6E40  -7.820   12916/ 
CH3CH2OH+H=CH3CHOH+H2                8.8E03   2.680    2913 !
CH3CH2OH+H=CH2CH2OH+H2               5.3E03   2.810    7491 !
CH3CH2OH+H=CH3CH2O+H2                9.5E02   3.140    8696 ! 
CH3CH2OH+O=CH2CH2OH+OH               9.7E02   3.230    4660 ! 
CH3CH2OH+O=CH3CHOH+OH                1.5E05   2.470     876 ! 
CH3CH2OH+O=CH3CH2O+OH                1.5E-3   4.700    1730 ! 
CH3CH2OH+OH=CH3CHOH+H2O	             4.5E02   3.110   -2666 !
CH3CH2OH+OH=CH2CH2OH+H2O             9.4E03   2.670   -1004 !
CH3CH2OH+OH=CH3CH2O+H2O	             2.4E03   2.820    -691 !
 DUP
CH3CH2OH+OH=CH3CH2O+H2O	             7.9E07   1.180    -303 !
 DUP
CH3CH2OH+HO2=CH3CHOH+H2O2            8.2E03   2.550   10750 ! 
CH3CH2OH+HO2=CH2CH2OH+H2O2           1.2E04   2.550   15750 ! 
CH3CH2OH+HO2=CH3CH2O+H2O2            2.5E12   0.000   24000 !  
CH3CH2OH+CH3=CH3CHOH+CH4             2.0E01   3.370    7630 !
CH3CH2OH+CH3=CH2CH2OH+CH4            2.0E00   3.570    7717 !
CH3CH2OH+CH3=CH3CH2O+CH4             3.3E02   3.300   12283 !
CH3CHOH(+M)=CH3CHO+H(+M)             6.2E09   1.310   33778 !
 LOW  /                              1.8E16   0.000   20782 /                                 
 TROE /0.187 65.2 2568 41226 /       
CH3CHOH(+M)=CH2CHOH+H (+M)           6.4E09   1.330   35974 !
 LOW  /                              8.2E14   0.000   21517 /                                 
 TROE / 0.473 10 2218 2615 /       
CH3CHOH(+M)=CH3+CH2O(+M)             2.2E09   1.180   33987 !
 LOW  /                              5.9E15   0.000   21333 /                                 
 TROE / 0.124  1  1729  50000  	/
CH3CHOH+H=CH2CHOH+H2                 3.1E12   0.2728   -334 !
CH3CHOH+H=C2H4+H2O                   2.6E20  -2.079    3148 ! 1 atm
 PLOG/   0.001                       1.2E17  -1.166     284 /
 PLOG/   0.010                       1.2E17  -1.162     266 /
 PLOG/   0.100                       1.8E17  -1.216     386 /
 PLOG/   1.000                       2.6E20  -2.079    3148 /
 PLOG/   10.00                       9.3E23  -2.996    7954 /
 PLOG/   100.0                       1.6E20  -1.812    9448 /
CH3CHOH+H=CH3+CH2OH                  2.3E20  -1.795    5893 ! 1 atm
 PLOG/   0.001                       1.4E17  -0.912    3081 /
 PLOG/   0.010                       1.5E17  -0.923    3116 /
 PLOG/   0.100                       4.5E17  -1.052    3509 /
 PLOG/   1.000                       2.3E20  -1.795    5893 /
 PLOG/   10.00                       5.0E24  -2.949   10754 /
 PLOG/   100.0                       4.0E23  -2.527   13637 /
CH3CHOH+H=C2H5+OH                    1.6E16  -0.697    6677 ! 1 atm
 PLOG/   0.001                       4.0E13   0.021    4442 /
 PLOG/   0.010                       4.4E13   0.010    4476 /
 PLOG/   0.100                       1.1E14  -0.095    4790 /
 PLOG/   1.000                       1.6E16  -0.697    6677 /
 PLOG/   10.00                       6.8E20  -1.943   11331 /
 PLOG/   100.0                       6.3E21  -2.106   15269 /
CH3CHOH+O=CH3CHO+OH                  1.0E14   0.000       0 ! 
CH3CHOH+OH=CH3CHO+H2O                5.0E12   0.000       0 ! 
CH3CHOH+HO2=CH3CHO+OH+OH             4.0E13   0.000       0 ! 
CH3CHOH+O2=CH3CHO+HO2	             5.3E17  -1.638     839 ! 1 atm
 PLOG/ 0.001                         5.3E17  -1.637     838/
 PLOG/ 0.01                          5.3E17  -1.637     838/
 PLOG/ 0.1                           5.3E17  -1.637     838/
 PLOG/ 1                             5.3E17  -1.638     839/
 PLOG/ 10                            1.5E18  -1.771    1120/
 PLOG/ 100                           3.8E20  -2.429    3090/
CH3CHOH+O2=CH2CHOH+HO2	             7.6E02   2.450    -296 ! 1 atm
 PLOG/ 0.001                         5.1E02   2.495    -414/
 PLOG/ 0.01                          5.1E02   2.496    -414/
 PLOG/ 0.1                           5.3E02   2.490    -402/
 PLOG/ 1                             7.6E02   2.450    -296/		
 PLOG/ 10                            8.9E03   2.146     470/
 PLOG/ 100                           4.4E05   1.699    2330/
CH2CH2OH=CH2CHOH+H                   3.3E28  -5.260   35583 ! 1 atm
 PLOG/ 0.0013                        2.7E15  -1.920   29383/		
 PLOG/ 1                             3.3E28  -5.260   35583/		
 PLOG/ 100                           2.7E27  -4.440   37205/
CH2CH2OH+H=C2H4+H2O                  2.6E22  -2.599    5235 ! 1 atm
 PLOG/   0.001                       1.7E17  -1.184     335 /
 PLOG/   0.010                       1.6E17  -1.176     299 /
 PLOG/   0.100                       1.7E18  -1.461    1107 /
 PLOG/   1.000                       2.6E22  -2.599    5235 /
 PLOG/   10.00                       6.5E23  -2.883    9307 /
 PLOG/   100.0                       3.6E16  -0.716    8767 /
CH2CH2OH+H=CH3+CH2OH                 1.9E22  -2.300    7693 ! 1 atm
 PLOG/   0.001                       1.5E17  -0.903    3024 /
 PLOG/   0.010                       1.9E17  -0.935    3120 /
 PLOG/   0.100                       2.5E18  -1.243    4062 /
 PLOG/   1.000                       1.9E22  -2.300    7693 /
 PLOG/   10.00                       2.8E25  -3.100   12454 /
 PLOG/   100.0                       7.5E20  -1.693   13429 /
CH2CH2OH+H=C2H5+OH                   9.2E17  -1.15762  8193 ! 1 atm
 PLOG/   0.001                       3.6E13   0.05139  4302 /
 PLOG/   0.01                        4.6E13   0.02101  4392 /
 PLOG/   0.1                         3.4E14  -0.21686  5113 /
 PLOG/   1                           9.2E17  -1.15762  8193 /
 PLOG/   10                          1.6E22  -2.27331 13261 /
 PLOG/   100                         8.1E19  -1.50969 15534 /
CH2CH2OH+H(+M)=CH3CH2OH(+M)          5.2E17  -0.990    1580 ! 
 LOW  /                              2.0E41  -7.080    6685/                                 !
 TROE /0.8422 125 2219 6882/                               !
CH2CH2OH+O=CH2O+CH2OH                4.0E13   0.000       0 ! 
CH2CH2OH+OH=CH2CHOH+H2O              7.9E22  -2.9892   3863 ! 1 atm
 PLOG/   0.001                       1.3E19  -1.9600    273  /
 PLOG/   0.010                       1.2E19  -1.9533    239  /
 PLOG/   0.100                       4.1E19  -2.1007    625  /
 PLOG/   1.000                       7.9E22  -2.9892   3863  /
 PLOG/   10.000                      2.8E24  -3.3287   7749  /
 PLOG/   100.000                     4.7E18  -1.5805   7999  /
CH2CH2OH+HO2=CH3CH2OH+O2             1.0E12   0.000       0 ! 
CH2CH2OH+HO2=>CH2OH+CH2O+OH          3.0E13   0.000       0 ! 
CH2CH2OH+O2=HOCH2CH2OO               6.4E38  -8.770    5859 ! 1 atm
 PLOG/  1.30E-02                     1.5E44 -11.150    5523/	
 PLOG/  1.00E-01                     4.9E42 -10.340    5913/	
 PLOG/  1.00E00                      6.4E38  -8.770    5859/	
 PLOG/  1.00E01                      5.6E32  -6.580    5046/	
 PLOG/  1.00E02                      4.2E26  -4.460    3940/	
CH2CH2OH+O2=CH2CHOH+HO2              3.6E13  -0.880    3074.0 ! 1 atm
 PLOG/  1.30E-02                     1.3E53 -11.880   35927/	
 PLOG/  1.00E-01                     5.0E12  -0.790     877/	
 PLOG/  1.00E00                      3.6E13  -0.880    3074/	
 PLOG/  1.00E01                      4.4E20  -2.850    8516/	
 PLOG/  1.00E02                      1.9E30  -5.510   16616/	
 DUPLICATE
CH2CH2OH+O2=CH2CHOH+HO2              6.0E03 -10.000     199.0 ! 1 atm
 PLOG/  1.30E-02                     2.3E10  -0.150    -791/	
 PLOG/  1.00E-01                     2.8E61 -14.170   43492/	
 PLOG/  1.00E00                      6.0E03 -10.000     199/	
 PLOG/  1.00E01                      6.0E03 -10.000     199/	
 PLOG/  1.00E02                      6.0E03 -10.000     199/	
 DUPLICATE
CH2CH2OH+O2=CH2O+CH2O+OH             4.4E24  -4.360    4396 ! 1 atm
 PLOG/  1.30E-02                     5.6E22  -3.950    1210/	
 PLOG/  1.00E-01                     1.4E24  -4.310    2664/	
 PLOG/  1.00E00                      4.4E24  -4.360    4396/	
 PLOG/  1.00E01                      3.0E25  -4.500    6763/	
 PLOG/  1.00E02                      1.2E29  -5.440   11323/	
CH3CH2O(+M)=CH3+CH2O(+M)             6.3E10   0.930   17098 ! 
 LOW /                               4.7E25   0.930   16532/ ! N2
 TROE /0.426 0.3 2278 100000/  
CH3CHO+H=CH3CH2O                     4.6E07   1.710    7090 !
CH3CH2O+H(+M)=CH2OH+CH3(+M)          2.6E18  -1.050    5128 !
 LOW /                               3.0E11   0.893      17 /
CH3CH2O+H=CH3CHO+H2                  7.5E09   1.150     673 !
CH3CH2O+OH=CH3CHO+H2O                3.0E13   0.000       0 ! 
CH3CH2O+O2=CH3CHO+HO2                1.5E10   0.000     645 ! 
CH3CH2O+CO=C2H5+CO2                  9.5E25  -4.930    9080 ! 
CH3CHO(+M)=CH3+HCO(+M)               2.7E22  -1.740   86355 !
 LOW /                               1.1E59 -11.300   95912/ !
 TROE/ 1.8E-1 4.62E02 1.6773E05 1.58E06/	
 H2/2.86/ H2O/8.57/ CH4/4.23/ CO/2.14/ CO2/2.86/ C2H6/4.23/ N2/1.43/ 
CH3CHO=CH2CO+H2                      8.5E44  -9.770   90905 ! 1 atm
 PLOG/  5.0E-2                       4.0E44 -10.070   87428/	
 PLOG/  1.0E-01                      7.4E44 -10.050   88422/	
 PLOG/  1.0E00                       8.5E44  -9.770   90905/	
 PLOG/  1.0E01                       2.2E45  -9.550   94879/	
CH3CHO=CH4+CO                        1.9E45  -9.430   89415 ! 1 atm
 PLOG/  5.00E-02                     5.1E45  -9.850   89018/	
 PLOG/  1.00E-01                     1.4E45  -9.650   87925/	
 PLOG/  1.00E00                      1.9E45  -9.430   89415/	
 PLOG/  1.00E01                      1.6E45  -9.100   92793/	
CH3CHO=CH2CHOH                       1.1E46  -9.760   81964 ! 1 atm
 PLOG/  5.00E-02                     7.3E45 -10.040   78785/	
 PLOG/  1.00E-01                     2.9E45  -9.860   78884/	
 PLOG/  1.00E00                      1.1E46  -9.760   81964/	
 PLOG/  1.00E01                      2.8E45  -9.350   84645/	
CH3CHO+H=CH3CO+H2                    1.3E05   2.580    1219 !
CH3CHO+H=CH2CHO+H2                   2.7E03   3.100    5203 !
CH3CHO+O=CH3CO+OH                    5.8E12   0.000    1808 ! 
CH3CHO+O=CH2CHO+OH                   9.0E04   2.800    5800 ! 
CH3CHO+OH=CH3CO+H2O                  2.8E12   0.000    -709 !  
CH3CHO+OH=CH2CHO+H2O                 8.5E13   0.000    5313 ! 
CH3CHO+HO2=CH3CO+H2O2                1.7E13   0.000   16293 !  
CH3CHO+HO2=CH2CHO+H2O2               1.1E13   0.000   23248 ! 
CH3CHO+O2=CH3CO+HO2                  1.2E05   2.500   37554 ! 
CH3CHO+O2=CH2CHO+HO2                 1.5E07   1.900   49548 ! 
CH3CHO+CH3=CH3CO+CH4                 3.5E-8   6.210    1629 ! 
CH3CHO+CH3=CH2CHO+CH4                1.8E-1   3.440   10384 ! 
CH3CHO+CH3O=CH3CO+CH3OH              1.0E11   0.000    2981 ! 
CH3CHO+CH3O=CH2CHO+CH3OH             1.2E11   0.000    7100 ! 
CH3CHO+CH3OO=CH3CO+CH3OOH            1.7E13   0.000   16293 ! 
CH3CHO+CH3OO=CH2CHO+CH3OOH           1.1E13   0.000   23248 ! 
CH3CHO+C2H3=CH2CHO+C2H4	             2.0E-1   3.960   25990
CH3CHO+C2H3=CH3CO+C2H4               1.6E-1   3.620   16810
cC2H4O=CH2CHO+H                      1.8E13   0.200   71780 ! 
cC2H4O=CH3+HCO                       5.6E13   0.400   61880 ! 
cC2H4O=CH3CO+H                       2.4E13   0.250   65310 ! 
cC2H4O=CH2CO+H2                      3.6E12  -0.200   63030 ! 
cC2H4O=CH3CHO                        3.2E12  -0.750   46424 ! 
cC2H4O=C2H2+H2O                      7.6E12   0.060   69530 ! 
cC2H4O+H=CH3CHO+H                    5.6E13   0.000   10950 ! 
cC2H4O+H=cC2H3O+H2                   2.0E13   0.000    8310 ! 
cC2H4O+H=C2H3+H2O                    5.0E09   0.000    5000 ! 
cC2H4O+H=C2H4+OH                     9.5E10   0.000    5000 ! 
cC2H4O+O=cC2H3O+OH                   1.9E12   0.000    5250 ! 
cC2H4O+OH=cC2H3O+H2O                 1.8E13   0.000    3610 ! 
cC2H4O+HO2=cC2H3O+H2O2               4.0E12   0.000   17000 ! 
cC2H4O+O2=cC2H3O+HO2                 4.0E13   0.000   61500 !
cC2H4O+CH3=cC2H3O+CH4                1.1E12   0.000   11830 ! 
CH2CHOH+H=CH2CHO+H2                  1.5E03   3.077    7230 ! 
CH2CHOH+H=CHCHOH+H2                  2.5E07   2.030   15180 !  
CH2CHOH+O=CH2OH+HCO                  3.9E12   0.000    1494 ! 
 DUPLICATE                                                 
CH2CHOH+O=CH2OH+HCO                  6.2E13   0.000    6855 !
 DUPLICATE                                                 
CH2CHOH+O=CH2OH+H+CO                 3.7E23  -2.473   26782 
DUPLICATE
CH2CHOH+O=CH2OH+H+CO                 2.3E22  -2.473   21421
DUPLICATE
CH2CHOH+O=CH2CHO+OH                  1.6E07   2.000    4400 ! 
CH2CHOH+OH=CHCHOH+H2O                1.3E-1   4.200    -860 ! 
CH2CHOH+OH=CH2CHO+H2O                2.4E03   2.82     -691 !
 DUPLICATE
CH2CHOH+OH=CH2CHO+H2O                7.9E07   1.18     -303 !
 DUPLICATE
CH2CHOH+HO2=CH2CHO+H2O2              1.6E12   0.000   16293 ! 
CH2CHOH+HO2=CH3CHO+HO2               1.5E05   1.670    6810 !
CH2CHOH+O2=>CH2O+HCO+OH              3.5E07   1.800   39000 ! 
 DUPLICATE
CH2CHOH+O2=>CH2O+HCO+OH             -2.1E17  -0.673   58927 
 DUPLICATE
CH2CHOH+O2=>CH2O+H+CO+OH             2.1E17  -0.673   58927 
CHCHOH=HCCOH+H                       1.1E31  -6.153   51383 ! 1 atm 
 PLOG   /0.04                        4.4E29  -6.153   51383. / ! extrapolation
 PLOG   /1.0                         1.1E31  -6.153   51383. / 
 PLOG   /10.                         1.5E32  -6.168   52239. / 
 PLOG   /100.                        5.5E29  -5.057   52377. / 
CHCHOH+H=CH2CHO+H                    5.0E13   0.000       0 ! 
CHCHOH+H=HCCOH+H2                    4.5E13   0.000       0 !         
CHCHOH+O=OCHCHO+H                    5.0E13   0.000       0 ! 
CHCHOH+OH=HCCOH+H2O                  2.0E13   0.000       0 ! 
CHCHOH+O2=OCHCHO+OH                  1.8E12   0.000    -187 !
CHCHOH+O2=HOCHO+HCO                  3.3E12   0.000       0 ! 
 DUPLICATE
CHCHOH+O2=HOCHO+HCO                 -1.8E12   0.000    -187 ! 
 DUPLICATE
CHCHOH+O2=HOCHO+H+CO                 1.1E22  -2.498   20266
CHCHOH+CH2O=CH2CHOH+HCO              5.4E03   2.810    5860 !          
 DUPLICATE
CHCHOH+CH2O=CH2CHOH+HCO             -3.2E13   0.337   25787 
 DUPLICATE
CHCHOH+CH2O=CH2CHOH+H+CO             3.2E13   0.337   25787 
CHCHOH+HCO=CH2CHOH+CO                9.0E13   0.000       0 !           
CHCHOH+CH3=HCCOH+CH4                 2.1E13   0.000       0 !           
cC2H3O=CH2CHO                        8.7E31  -6.900   14994 ! 
cC2H3O=CH2CO+H                       5.0E13   0.000   14863 ! 
cC2H3O=CH3+CO                        7.1E12   0.000   14280 ! 
CH3CO=CH3+CO                         6.5E18  -2.520   16436 ! 1 atm
 PLOG /0.01                          6.9E14  -1.970   14585./
 PLOG /0.025                         2.4E15  -2.000   14805./
 PLOG /0.1                           2.0E16  -2.090   15197./
 PLOG /1.                            6.5E18  -2.520   16436./
 PLOG /10.                           8.2E19  -2.550   17263./
 PLOG /100.                          1.3E20  -2.320   18012./
CH2CO+H=CH3CO                        2.3E08   1.610    2627 ! (kinf)
CH3CO+H=CH3+HCO                      2.1E13   0.000       0 ! 
 DUPLICATE
CH3CO+H=CH3+HCO                     -1.2E23  -2.473   19927 
 DUPLICATE
CH3CO+H=CH3+H+CO                     1.2E23  -2.473   19927 
CH3CO+H=CH2CO+H2                     1.2E13   0.000       0 ! 
CH3CO+O=CH3+CO2                      1.6E14   0.000       0 ! 
CH3CO+O=CH2CO+OH                     5.3E13   0.000       0 ! 
CH3CO+OH=CH2CO+H2O                   1.2E13   0.000       0 ! 
CH3CO+O2=CH3C(O)OO                   2.8E34  -7.210    6060 ! 1 atm
 PLOG /0.1                           3.6E31  -4.769    2188 /
 PLOG /1.0                           2.8E34  -7.210    6060 /
 PLOG /10                            4.9E31  -6.087    6541 /
CH3CO+O2=CH2CO+HO2                   3.6E10   0.544    3721 ! 1 atm
 PLOG /0.1                           1.3E08   1.986     228 /
 PLOG /1.0                           3.6E10   0.544    3721 /
 PLOG /10                            7.7E13  -0.335    7510 /
CH3CO+O2=CH2O+CO+OH                  4.9E23  -3.712    5895 ! 1 atm
 PLOG /0.1                           5.1E22  -3.524    3255 /
 PLOG /1.0                           4.9E23  -3.712    5895 /
 PLOG /10                            4.8E22  -3.303    8598 /
CH3CO+CH3=C2H6+CO                    3.3E13   0.000       0 ! 
CH3CO+CH3=CH2CO+CH4                  5.3E13   0.000       0 ! 
CH3CO+CH3OO=CH3+CO2+CH3O             2.4E13   0.000       0 ! 
CH2CHO=CH2CO+H                       1.3E34  -6.570   49454 ! 1 atm
 PLOG   / 0.01                       2.4E25  -4.800   43424./
 PLOG   / 0.1                        2.4E30  -5.860   46114./
 PLOG   / 1.0                        1.3E34  -6.570   49454./
 PLOG   / 10.                        3.5E36  -6.920   52979./
 PLOG   / 100.                       1.2E36  -6.480   55191./
CH2CHO=CH3+CO                        6.5E34  -6.870   47191 ! 1 atm
 PLOG /0.01                          1.2E30  -6.070   41332./
 PLOG /0.025                         1.5E31  -6.270   42478./
 PLOG /0.1                           6.4E32  -6.570   44282./
 PLOG /1.                            6.5E34  -6.870   47191./
 PLOG /10.                           2.2E35  -6.760   49548./
 PLOG /100.                          2.2E33  -5.970   50448./
CH2CHO+H=CH3+HCO                      1.0E33 -5.363  17064 ! 1 atm (refit)
PLOG/  0.01                           5.0E20 -2.063   3994 /
PLOG/  0.10                           6.5E21 -2.371   4936 /
PLOG/  1.00                           1.0E33 -5.363  17064 /
PLOG/  10.00                          1.8E40 -7.368  24518 /
PLOG/  100.00                         1.2E32 -4.930  22682 /
DUPLICATE
CH2CHO+H=CH3+HCO                      1.2E27 -3.851   9085 ! 1 atm (refit)
PLOG/  0.01                           3.0E28 -4.169  12362 /
PLOG/  0.10                           4.0E29 -4.477  13304 /
PLOG/  1.00                           1.2E27 -3.851   9085 /
PLOG/  10.00                          2.7E28 -4.075  13264 /
PLOG/  100.00     1.970E+24   -2.822   14304.9 /
DUPLICATE
CH2CHO+H=CH3+H+CO                    1.1E32  -4.773   27620
 PLOG/   1.000E-02                   1.1E27  -3.408   23047 /
 PLOG/   1.000E-01                   1.5E28  -3.716   23989 /
 PLOG/   1.000E00                    1.1E32  -4.773   27620 /
 PLOG/   1.000E01                    1.7E35  -5.573   32381 /
 PLOG/   1.000E02                    4.5E30  -4.166   33356 /
CH2CHO+H=CH3CO+H                     9.2E17  -1.15762  8193 ! 1 atm
 PLOG/   0.001                       3.6E13   0.05139  4301 /
 PLOG/   0.01                        4.6E13   0.02101  4392 /
 PLOG/   0.1                         3.4E14  -0.21686  5113 /
 PLOG/   1                           9.2E17  -1.15762  8193 /
 PLOG/   10                          1.6E22  -2.27331 13261 /
 PLOG/   100                         8.1E19  -1.50969 15534 /
CH2CHO+O = CH2O+HCO                  5.0E13   0.000       0 !
CH2CHO+O=CH2O+H+CO                   3.0E23  -2.473   19927 
CH2CHO+OH=CH2CO+H2O                  2.0E13   0.000       0 ! 
CH2CHO+OH=CH2OH+HCO                  1.0E13   0.000       0 !
CH2CHO+OH=CH2OH+H+CO                 6.0E22  -2.473   19927 
CH2CHO+HO2=CH2O+HCO+OH               3.1E13   0.000       0 ! 
CH2CHO+O2=CH2O+CO+OH                 7.0E10   0.000       0 ! 
CH2CHO+CH2=C2H4+HCO                  5.0E13   0.000       0 !          
CH2CHO+CH2=C2H4+H+CO                 3.0E23  -2.473   19927 !
CH2CHO+CH=C2H3+HCO                   1.0E14   0.000       0 !          
CH2CHO+CH=C2H3+H+CO                  6.0E23  -2.473   19927 !
CHCHO+H=CH2CO+H                      1.0E14   0.000       0 ! 
CHCHO+O2=CO2+H+HCO                   2.1E09   0.9929   -269 ! 
CHCHO+O2=OCHCHO+O                    1.3E06   2.4202   1604 !             
CH2+CO(+M)=CH2CO(+M)                 8.1E11   0.500    4510 ! 
 LOW  / 2.69E33 -5.11 7095/
 TROE/ 0.5907 275 1226 5185 /
 N2/1/ H2O/6/  AR/0.7/
CH2CO+H=CH3+CO                       7.8E08   1.45     2780 ! 
CH2CO+H=HCCO+H2                      3.0E07   2.000   10000 ! 
CH2CO+O=CO2+CH2                      1.8E12   0.000    1350 ! 
CH2CO+OH=CH2OH+CO                    1.0E12   0.000   -1013 ! 
CH2CO+OH=CH3+CO2                     6.7E11   0.000   -1013 ! 
CH2CO+OH=HCCO+H2O                    1.0E07   2.000    3000 ! 
CH2CO+CH2(S)=C2H4+CO                 1.6E14   0.000       0 !         
HCCOH+H=HCCO+H2                      3.0E07   2.000    1000 ! 
!HCCOH+O=HCCO+OH                      2.0E07   2.000    1900 ! see rv
HCCOH+OH=HCCO+H2O                    1.0E07   2.000    1000 ! 
CH+CO(+M)=HCCO(+M)                   5.0E13   0.000       0 !
 LOW  /                              2.7E28  -3.740    1936/
 TROE/ 0.5757 237 1652 5069 /
 N2/1/ H2O/6/  AR/0.7/  H2/2/ CH4/2/ CO/1.5/ CO2/2/ C2H6/3/
HCCO+H=CH2(S)+CO                     1.5E14   0.000       0 !       
HCCO+O=CO+CO+H                       1.0E14   0.000       0 ! 
HCCO+OH=C2O+H2O	                     1.4E04   2.650    1472 !	
HCCO+OH=CH2CO+O	                     1.3E06   1.990   11280 !	
HCCO+OH=HCOH+CO	                     3.0E16  -0.935     659 ! 1 atm
PLOG / 1                             3.0E16  -0.935     659/ !refit to avoid convergence problems
PLOG / 10                            1.1E18  -1.392    1395/
PLOG / 100                           3.2E18   -1.523   1627/
DUPLICATE
HCCO+OH=HCOH+CO		             8.7E19  -1.792    5994 ! 1 atm 
PLOG / 1                             8.7E19  -1.792    5994/ !Average (max) fitting error: 0.7% (3.8%) over T of 250--3000 [K] 
PLOG / 10                            3.5E22  -2.475    9163/ !Average (max) fitting error: 0.8% (3.2%) over T of 400--3000 [K] 
PLOG / 100                           1.3E24   -2.902  10522/     !Average (max) fitting error: 0.9% (3.6%) over T of 400--3000 [K] 
DUPLICATE
HCCO+OH=HCOH+CO	                     2.9E12   0.370     -24	
DUPLICATE
HCCO+OH=CH2O+CO		             1.2E21   -2.459   2528 ! 1 atm
PLOG / 1                             1.2E21   -2.459   2528 / !Average (max) fitting error: 3.2% (10.1%) over T of 400--3000 [K]
PLOG / 100                            1.1E08   0.110      52/ 
HCCO+OH=OCHCO+H		             2.6E08   1.410	849 ! 1 atm
PLOG / 0.01                          2.6E08   1.410     845/
PLOG / 0.1                           2.6E08   1.410     845/
PLOG / 1                             2.6E08   1.410	849/
PLOG / 10                            3.0E08   1.400	917/
PLOG / 100                           8.2E08   1.280    1531/
HCCO+OH=CO2+CH2		             7.2E27   -5.023   2468 ! 1 atm
PLOG / 0.1                           1.7E15  -1.190    -521 /
PLOG/  1.00                          7.2E27   -5.023   2468 / !refit 
PLOG/  10.00                         1.0E91  -20.137 114841 / !refit 
 DUPLICATE
HCCO+OH=CO2+CH2		             1.1E21   -2.280  16960 ! 1 atm
PLOG / 0.1                          -7.4E17  -1.920    1686 /
PLOG/  1.00                          1.1E21   -2.280  16960 / !Average (max) fitting error: 0.6% (3.2%) over T of 400--3000 [K] 
PLOG/  10.00                         2.3E65  -16.078  19592 / 
 DUPLICATE
 DUPLICATE
HCCO+OH=CO2+CH2		             7.1E19  -2.300     824 ! 1 atm
PLOG / 0.01                          1.0E19  -2.080      44  /
PLOG / 0.1                           1.4E19  -2.120      88  /
PLOG / 1                             7.1E19  -2.300     824  /
PLOG / 10                            1.8E20  -2.340    2421  /
DUPLICATE
HCCO+O2=CO2+CO+H                     4.9E12  -0.142    1150 ! 
HCCO+O2=CO+CO+OH                     1.6E11  -0.020    1020 ! 
HCCO+O2=HCO+CO+O                     2.2E02   2.690    3540 ! 
HCCO+O2=H+CO+CO+O                    1.3E12   0.217   23467
HCCO+CH2=C2H3+CO                     3.0E13   0.000       0 ! 
HCCO+CH=C2H2+CO                      5.0E13   0.000       0 !
HCCO+HCCO=C2H2+CO+CO                 1.0E13   0.000       0 ! 
C2O+M=C+CO+M                         2.0E15   0.000   44200 !           
C2O+H=CH+CO                          1.3E13   0.000       0 ! 
C2O+O=CO+CO                          5.2E13   0.000       0 ! 
C2O+OH=CO+CO+H                       2.0E13   0.000       0 !
C2O+O2=CO+CO+O                       1.0E13   0.000    2600 ! 
C2O+O2=CO+CO2                        1.0E13   0.000    2600 !  
C2O+C=CO+C2                          1.0E14   0.000       0 !
CH3CH2OOH=CH3CH2O+OH                 9.3E52 -11.91    53378 ! 1 atm
 PLOG/ 0.1                           6.1E58 -14.05    54131 /
 PLOG/ 1.0                           9.3E52 -11.91    53378 /
 PLOG/ 100                           1.4E33  -5.27    48696 /
CH3CH2OOH+H=CH3CHOOH+H2              6.5E10   0.000    1860
CH3CH2OOH+H=CH3CH2OO+H2              4.3E10   0.000    1860
CH3CH2OOH+H=CH3CH2O+H2O              1.2E10   0.000    1860
CH3CH2OOH+O=CH3CHOOH+OH              1.6E13   0.000    4750
CH3CH2OOH+O=CH3CH2OO+OH              8.7E12   0.000    4750
CH3CH2OOH+OH=CH3CHOOH+H2O            7.2E11   0.000    -258
CH3CH2OOH+OH=CH3CH2OO+H2O            1.1E12   0.000    -437
CH3CH2OOH+HO2=CH3CH2OO+H2O2          4.1E04   2.500   10206
CH3CHOOH=CH3CHO+OH                   3.5E12  -0.947     979 ! 1 atm
 PLOG/1.0         		     3.5E12  -0.947     979/
 PLOG/10.0			     3.5E13  -0.947     980/
 PLOG/100.0			     5.8E14  -1.012    1068/
CH3CH2OO=CH2CH2OOH                   1.3E17  -2.81    28500 ! 1 atm
PLOG/1.000E-04                       3.2E31  -8.25    29360/
PLOG/3.000E-04                       3.5E30  -7.88    29330/
PLOG/1.000E-03                       1.5E29  -7.37    29210/
PLOG/3.000E-03                       3.5E27  -6.77    29000/
PLOG/1.000E-02                       3.6E25  -6.04    28780/
PLOG/3.000E-02                       1.6E24  -5.51    28800/
PLOG/1.000E-01                       1.4E21  -4.40    28410/
PLOG/3.000E-01                       2.9E19  -3.73    28490/
PLOG/1.000E00                       1.3E17  -2.81    28500/
PLOG/3.000E00                       5.3E14  -1.90    28470/
PLOG/1.000E01                       4.7E13  -1.40    28970/
PLOG/3.000E01                       4.2E12  -0.92    29380/
PLOG/1.000E02                       1.9E08   0.57    28590/
CH3CH2OO=C2H4+HO2                    8.7E39  -9.01    37780 ! 1 atm
PLOG/1.000E-04                       1.9E46 -11.85    36440/
PLOG/3.000E-04                       4.2E46 -11.88    36820/
PLOG/1.000E-03                       3.6E46 -11.77    37100/
PLOG/3.000E-03                       1.7E46 -11.58    37330/
PLOG/1.000E-02                       4.4E45 -11.28    37570/
PLOG/3.000E-02                       8.1E44 -10.94    37780/
PLOG/1.000E-01                       4.6E43 -10.43    37910/
PLOG/3.000E-01                       8.7E41  -9.77    37860/
PLOG/1.000E00                       8.7E39  -9.01    37780/
PLOG/3.000E00                       7.2E36  -7.95    37240/
PLOG/1.000E01                       4.3E33  -6.84    36660/
PLOG/3.000E01                       1.9E30  -5.71    35910/
PLOG/1.000E02                       1.6E26  -4.37    34840/
CH3CH2OO=cC2H4O+OH                   1.5E44 -10.71    43040 ! 1 atm
PLOG/1.000E-04                       2.0E49 -13.32    38820/
PLOG/3.000E-04                       1.7E50 -13.52    39510/
PLOG/1.000E-03                       6.6E50 -13.62    40180/
PLOG/3.000E-03                       3.9E48 -12.85    39830/
PLOG/1.000E-02                       7.6E48 -12.82    40620/
PLOG/3.000E-02                       9.7E46 -12.11    40640/
PLOG/1.000E-01                       9.9E46 -11.94    41670/
PLOG/3.000E-01                       1.3E45 -11.20    42020/
PLOG/1.000E00                       1.5E44 -10.71    43040/
PLOG/3.000E00                       1.0E42  -9.86    43640/
PLOG/1.000E01                       2.5E39  -8.87    44290/
PLOG/3.000E01                       1.9E36  -7.75    44660/
PLOG/1.000E02                       2.5E31  -6.10    44560/
CH3CH2OO+H=CH3CH2O+OH                9.6E13   0.000       0
CH3CH2OO+O=CH3CH2O+O2                2.9E10   1.0      -724
CH3CH2OO+OH=CH3CH2OH+O2	             5.1E15  -0.810       0	
CH3CH2OO+HO2=CH3CH2OOH+O2            3.6E11   0.000   -1267
CH3CH2OO+CO=CH3CH2O+CO2              1.6E05   2.180   17940
CH3CH2OO+CH3=CH3CH2O+CH3O            5.1E12   0.000   -1411
CH3CH2OO+CH4=CH3CH2OOH+CH3           1.2E01   3.69    21300
CH3CH2OO+CH3OH=CH3CH2OOH+CH2OH       4.0E13   0.000   19400
CH3CH2OO+CH2O=CH3CH2OOH+HCO          4.1E04   2.500   10206
CH3CH2OO+CH2O=CH3CH2OOH+H+CO         2.5E14   0.027   30133
CH3CH2OO+C2H6=CH3CH2OOH+C2H5         8.6E00   3.760   17200
CH3CH2OO+C2H5=CH3CH2O+CH3CH2O        5.1E12   0.000   -1411
CH3CH2OO+CH3CHO=CH3CH2OOH+CH3CO      1.7E13   0.000   16293
CH3CH2OO+CH3CHO=CH3CH2OOH+CH2CHO     1.1E13   0.000   23248
CH3CH2OO+CH3CH2OO=CH3CH2O+CH3CH2O+O2 2.2E10   0.000      46
CH3CH2OO+CH3CH2OO=CH3CHO+CH3CH2OH+O2 5.6E10   0.000      46
CH2CH2OOH=cC2H4O+OH                  2.0E31  -6.53    17550
PLOG/1.000E-04                       2.2E24  -5.76    12410/
PLOG/3.000E-04                       7.3E26  -6.39    13340/
PLOG/1.000E-03                       1.3E29  -6.91    14240/
PLOG/3.000E-03                       1.7E28  -6.45    14230/
PLOG/1.000E-02                       2.2E30  -6.94    15220/
PLOG/3.000E-02                       1.4E30  -6.70    15540/
PLOG/1.000E-01                       1.0E32  -7.10    16610/
PLOG/3.000E-01                       6.3E31  -6.87    17080/
PLOG/1.000E00                        2.0E31  -6.53    17550/
PLOG/3.000E00                        1.2E30  -6.00    17750/
PLOG/1.000E01                        4.0E27  -5.08    17550/
PLOG/3.000E01                        7.8E24  -4.12    17130/
PLOG/1.000E02                        3.2E21  -2.97    16400/
CH2CHOOH=CH2CHO+OH                   2.0E35  -6.700   47450 ! 1 atm
 PLOG/1.00			     2.0E35  -6.700   47450/
 PLOG/10.0			     1.1E28  -4.15    46190/
 PLOG/50.0                           2.8E26  -3.500   46340/
 PLOG/100.0	                     2.2E17  -0.42    44622/	
CH2CHOOH+H=CH2CHOO+H2                4.3E10   0.000    1860
CH2CHOOH+H=CH2CHO+H2O                1.2E10   0.000    1860
CH2CHOOH+O=CH2CHOO+OH                8.7E12   0.000    4750
CH2CHOOH+OH=CH2CHOO+H2O              1.1E12   0.000    -437
CH2CHOOH+HO2=CH2CHOO+H2O2            4.1E04   2.500   10206
CH2CHOO=CHCHO+OH                     3.8E46 -10.72    51900.0 ! 1 atm
 PLOG/1.000E-02                      3.6E49 -12.13    67420/
 PLOG/1.000E-01                      1.4E36  -9.92    41220/
 PLOG/3.160E-01                      4.2E40 -10.53    43670/
 PLOG/1.000E00                       3.8E46 -10.72    51900/
 PLOG/3.160E00                       1.6E49 -11.24    54150/
 PLOG/1.000E01                       2.4E51 -11.64    56980/
 PLOG/3.160E01                       2.0E54 -12.22    61840/
 PLOG/1.000E02                      9.5E195 -52.27    163500/
 DUPLICATE
CH2CHOO=CHCHO+OH                    2.3E124 -36.77    70100.0 ! 1 atm
 PLOG/1.000E-02                      1.2E56 -14.81    60700/
 PLOG/1.000E-01                      2.3E40  -9.39    50420/
 PLOG/3.160E-01                      1.6E43  -9.99    50290/
 PLOG/1.000E00                      2.3E124 -36.77    70100/
 PLOG/3.160E00                      1.9E103 -29.49    65410/
 PLOG/1.000E01                       6.0E86 -23.81    62170/
 PLOG/3.160E01                       1.5E57 -13.94    55390/
 PLOG/1.000E02                       1.8E34  -6.40    50000/
 DUPLICATE
CH2CHOO=CH2CHO+O                     7.6E81 -21.28    65080.0 ! 1 atm
  PLOG/1.000E-02                     2.7E180 -48.19    169300/
  PLOG/1.000E-01                     3.9E38  -8.69    42770/
  PLOG/3.160E-01                     4.6E47 -11.21    47050/
  PLOG/1.000E00                      7.6E81 -21.28    65080/
  PLOG/3.160E00                      1.9E68 -16.83    60680/
  PLOG/1.000E01                      2.0E55 -12.69    55840/
  PLOG/3.160E01                      1.1E53 -11.79    56690/
  PLOG/1.000E02                      4.3E48 -10.31    56090/
 DUPLICATE
CH2CHOO=CH2CHO+O                     2.4E33  -6.62    41280.0 ! 1 atm
  PLOG/1.000E-02                     1.5E30  -6.64    41110/
  PLOG/1.000E-01                     9.7E-12   5.96    22890/
  PLOG/3.160E-01                     4.0E22  -3.71    36270/
  PLOG/1.000E00                      2.4E33  -6.62    41280/
  PLOG/3.160E00                      6.4E31  -5.96    41260/
  PLOG/1.000E01                      2.1E29  -5.10    40710/
  PLOG/3.160E01                      4.7E27  -4.50    40530/
  PLOG/1.000E02                      6.0E25  -3.85    40120/
 DUPLICATE
CH2CHOO=OCHCHO+H                     1.5E44 -10.12    40790.0 ! 1 atm
  PLOG/1.000E-02                     6.4E80 -22.20    51750/
  PLOG/1.000E-01                     3.3E65 -17.01    48090/
  PLOG/3.160E-01                     6.0E51 -12.62    43000/
  PLOG/1.000E00                      1.5E44 -10.12    40790/
  PLOG/3.160E00                      1.3E59 -14.33    51390/
  PLOG/1.000E01                      4.9E26  -4.67    34320/
  PLOG/3.160E01                      2.1E33  -6.38    39520/
  PLOG/1.000E02                      1.3E32  -5.92    40660/
 DUPLICATE
CH2CHOO=OCHCHO+H                     1.6E19  -2.82    27620.0 ! 1 atm
  PLOG/1.000E-02                     1.2E28  -6.01    28740/
  PLOG/1.000E-01                     1.4E25  -4.80    28940/
  PLOG/3.160E-01                     2.9E20  -3.29    27550/
  PLOG/1.000E00                      1.6E19  -2.82    27620/
  PLOG/3.160E00                      1.9E22  -3.54    29980/
  PLOG/1.000E01                      7.5E29  -5.75    34490/
  PLOG/3.160E01                      7.1E61 -16.16    43280/
  PLOG/1.000E02                      1.1E19  -2.56    29670/
 DUPLICATE
CH2CHOO=CH2CO+OH                     1.5E19  -3.61    43060.0 ! 1 atm
  PLOG/1.000E-02                     1.2E47 -12.28    75330/ !
  PLOG/1.000E-01                     8.4E09  -2.06    33720/
  PLOG/3.160E-01                     6.1E04   0.17    34220/
  PLOG/1.000E00                      1.5E19  -3.61    43060/
  PLOG/3.160E00                      2.1E33  -7.39    51610/
  PLOG/1.000E01                      4.4E36  -7.99    54680/
  PLOG/3.160E01                      1.2E37  -7.80    56460/
  PLOG/1.000E02                      9.1E35  -7.21    57550/
 DUPLICATE
CH2CHOO=CH2CO+OH                     3.2E27  -7.76    37230.0 ! 1 atm
  PLOG/1.000E-02                     2.3E02  -0.73    25710/
  PLOG/1.000E-01                    1.8E-23   7.84    20190/
  PLOG/3.160E-01                     3.8E63 -20.44    43420/
  PLOG/1.000E00                      3.2E27  -7.76    37230/
  PLOG/3.160E00                      2.3E-5   3.47    31560/
  PLOG/1.000E01                      1.1E-1   2.64    34160/
  PLOG/3.160E01                      5.6E02   1.70    36450/
  PLOG/1.000E02                      1.1E07   0.52    38670/
 DUPLICATE
CH2CHOO=CH2O+HCO                     8.6E33  -6.88    34370.0 ! 1 atm
  PLOG/1.000E-02                    1.7E174 -55.52    60320/
  PLOG/1.000E-01                     9.0E66 -17.25    48120/
  PLOG/3.160E-01                     1.8E43  -9.87    37960/
  PLOG/1.000E00                      8.6E33  -6.88    34370/
  PLOG/3.160E00                     7.3E171 -43.53    191900/
  PLOG/1.000E01                      1.0E32  -6.06    35500/
  PLOG/3.160E01                      1.9E34  -6.57    38510/
  PLOG/1.000E02                      5.7E29  -5.19    36800/
 DUPLICATE
CH2CHOO=CH2O+HCO                     1.1E130 -39.38    54700.0 ! 1 atm
  PLOG/1.000E-02                     2.3E35  -7.97    31280/
  PLOG/1.000E-01                     2.1E26  -4.96    28780/
  PLOG/3.160E-01                     1.5E20  -3.08    26630/
  PLOG/1.000E00                     1.1E130 -39.38    54700/
  PLOG/3.160E00                      2.4E34  -6.87    35700/
  PLOG/1.000E01                     2.2E175 -53.78    68500/
  PLOG/3.160E01                     1.1E185 -54.22    88990/
  PLOG/1.000E02                      4.7E02   1.81    18100/
 DUPLICATE
CH2CHOO=CH2O+H+CO                    2.0E34  -6.88    34370.0 ! 1 atm
  PLOG/1.000E-02                    3.9E174 -55.52    60320/
  PLOG/1.000E-01                     2.1E67 -17.25    48120/
  PLOG/3.160E-01                     4.3E43  -9.87    37960/
  PLOG/1.000E00                      2.0E34  -6.88    34370/
  PLOG/3.160E00                     1.7E172 -43.53    191900/
  PLOG/1.000E01                      2.4E32  -6.06    35500/
  PLOG/3.160E01                      4.3E34  -6.57    38510/
  PLOG/1.000E02                      1.3E30  -5.19    36800/
 DUPLICATE
CH2CHOO=CH2O+H+CO                   2.5E130 -39.38    54700.0 ! 1 atm
  PLOG/1.000E-02                     5.3E35  -7.97    31280/
  PLOG/1.000E-01                     4.9E26  -4.96    28780/
  PLOG/3.160E-01                     3.4E20  -3.08    26630/
  PLOG/1.000E00                     2.5E130 -39.38    54700/
  PLOG/3.160E00                      5.5E34  -6.87    35700/
  PLOG/1.000E01                     5.1E175 -53.78    68500/
  PLOG/3.160E01                     2.5E185 -54.22    88990/
  PLOG/1.000E02                      1.1E03   1.81    18100/
 DUPLICATE
 CH2CHOO=CO+CH3O                     3.8E33  -7.20    35100.0 ! 1 atm
  PLOG/1.000E-02                     5.2E33  -7.92    31320/
  PLOG/1.000E-01                     1.3E98 -27.09    64060/
  PLOG/3.160E-01                     1.8E33  -7.27    33760/
  PLOG/1.000E00                      3.8E33  -7.20    35100/
  PLOG/3.160E00                      1.3E79 -19.61    74870/
  PLOG/1.000E01                      4.1E32  -6.62    37210/
  PLOG/3.160E01                      6.9E44 -10.04    47030/
  PLOG/  100.00                      2.9E01   2.492   21710/ ! Refit
 DUPLICATE
 CH2CHOO=CO+CH3O                    1.2E-39  13.61    -1317.0 ! 1 atm
  PLOG/1.000E-02                    2.3E129 -41.86    45850/
  PLOG/1.000E-01                     2.4E28  -5.99    30540/
  PLOG/3.160E-01                    8.7E-50  16.63    -3900/
  PLOG/1.000E00                     1.2E-39  13.61    -1317/
  PLOG/3.160E00                      8.8E86 -23.08    61010/
  PLOG/1.000E01                      1.3E03   1.44    18660/
  PLOG/3.160E01                      2.0E17  -2.23    28590/
  PLOG/  100.00                      2.9E01   2.492   21710/ ! Refit
 DUPLICATE
CH2CHOO=CO2+CH3                      3.3E33  -7.22    34990.0 ! 1 atm
  PLOG/1.000E-02                     5.1E33  -7.95    31290/
  PLOG/1.000E-01                    1.2E118 -33.13    73790/
  PLOG/3.160E-01                     8.6E32  -7.21    33550/
  PLOG/1.000E00                      3.3E33  -7.22    34990/
  PLOG/3.160E00                     3.5E-79  25.01    -21020/
  PLOG/1.000E01                      8.2E32  -6.76    37270/
  PLOG/3.160E01                      7.0E37  -8.06    42200/
 PLOG/  100.00                       6.7E48 -11.657   44080 / 
 DUPLICATE
CH2CHOO=CO2+CH3                      1.8E-47  15.85    -5283.0 ! 1 atm
  PLOG/1.000E-02                    4.2E122 -39.75    43640/
  PLOG/1.000E-01                     2.0E29  -6.29    30920/
  PLOG/3.160E-01                    5.1E-66  21.37    -11110/
  PLOG/1.000E00                     1.8E-47  15.85    -5283/
  PLOG/3.160E00                      3.8E32  -6.80    35690/
  PLOG/1.000E01                      4.6E00   2.10    17170/
  PLOG/3.160E01                      3.5E14  -1.58    26470/
 PLOG/  100.00                       1.9E03   2.081   25118 / ! Refit
 DUPLICATE
CH2CHOO+H=CH2CHO+OH                  9.6E13   0.000       0 ! 
CH2CHOO+O=CH2CHO+O2                  1.6E13   0.000    -145 ! 
CH2CHOO+OH=CH2CHOH+O2                2.0E15  -0.600       0 ! 
CH2CHOO+OH=CH2CHO+HO2                4.0E11   0.600       0 ! 
CH2CHOO+HO2=CH2CHOOH+O2              4.5E11   0.000   -1391 ! 
CH2CHOO+CO=CH2CHO+CO2                1.6E05   2.180   17940 ! 
CH2CHOO+CH3=CH2CHO+CH3O              5.1E12   0.000   -1411 ! 
CH2CHOO+CH4=CH2CHOOH+CH3             4.7E04   2.500   21000 ! 
CH2CHOO+CH3OH=CH2CHOOH+CH2OH         4.0E13   0.000   19400 ! 
CH2CHOO+CH2O=CH2CHOOH+HCO            4.1E04   2.500   10206 ! 
CH2CHOO+C2H6=CH2CHOOH+C2H5           8.6E00   3.760   17200 ! 
OCHCHO=CH2O+CO                       8.0E55  -12.600  76713 !1.0 bar, 800 K < T < 2500 K
 PLOG/ 0.009869                      4.2E53  -12.500  70845/
 PLOG/ 0.04935                       5.1E54  -12.600  73012/
 PLOG/ 0.09869                       1.0E55  -12.600  73877/
 PLOG/ 0.4935                        4.5E55  -12.600  75869/
 PLOG/ 0.9869                        8.0E55  -12.600  76713/
 PLOG/ 4.935                         1.1E56  -12.200  77643/
 PLOG/ 9.869                         5.5E56  -12.600  79964/
OCHCHO=HCOH+CO 	                     2.6E57  -13.200  79754 ! 1.0 bar, 800 K < T < 2500 K
 PLOG/ 0.009869                      8.4E52  -12.600  72393/
 PLOG/ 0.04935                       8.3E54  -12.900  75113/
 PLOG/ 0.09869                       4.4E55  -13.000  76257/
 PLOG/ 0.4935                        1.3E57  -13.200  78851/
 PLOG/ 0.9869                        2.6E57  -13.200  79754/
 PLOG/ 4.935                         1.0E57  -12.900  81161/
 PLOG/ 9.869                         5.7E59  -13.300  83539/
OCHCHO=CO+CO+H2                      6.1E57  -13.100  80147 ! 1.0 bar, 800 K < T < 2500 K
 PLOG/ 0.009869                      6.0E51  -12.100  71854/
 PLOG/ 0.04935                       1.4E54  -12.500  74751/
 PLOG/ 0.09869                       1.8E55  -12.700  76137/
 PLOG/ 0.4935                        1.3E57  -13.000  78972/
 PLOG/ 0.9869                        6.1E57  -13.100  80147/
 PLOG/ 4.935                         5.8E57  -12.900  81871/
 PLOG/ 9.869                         3.4E59  -13.300  84294/
OCHCHO=HCO+HCO                       1.9E57  -12.800  84321 ! 1.0 bar, 800 K < T < 2500 K 
 PLOG/ 0.009869                       1.0E42   -9.700  73534/
 PLOG/ 0.04935                        6.0E48  -11.100  77462/
 PLOG/ 0.09869                        1.7E51  -11.600  79111/
 PLOG/ 0.4935                         5.3E55  -12.500  82774/
 PLOG/ 0.9869                         1.9E57  -12.800  84321/
 PLOG/ 4.935                          2.2E59  -13.100  87258/
 PLOG/ 9.869                          3.0E60  -13.300  88993/
OCHCHO+H=CH2O+HCO                    5.4E13   0.000    4300 !     
OCHCHO+H=CH2O+H+CO                   3.2E23  -2.473   24227          
OCHCHO+O=OCHCO+OH                    4.2E11   0.570    2760 !           
OCHCHO+OH=OCHCO+H2O                  4.0E06   2.000   -1630 !          
OCHCHO+HO2=HOCHO+CO+OH               3.3E-4   3.995     300 !          
OCHCHO+HO2=OCHCO+H2O2                4.1E04   2.500   10206 !           
OCHCHO+O2=OCHCO+HO2                  2.4E05   2.500   36461 !        
OCHCO=HCO+CO                         4.1E14   0.000    8765 ! 1.0 atm
 PLOG/  0.01                         3.8E12   0.000    8610/
 PLOG/  1.000E-02                   -8.0E21  -2.359   27420/
 PLOG/  0.1                          3.8E13   0.000    8665/
 PLOG/  1.0                          4.1E14   0.000    8765/
 PLOG/  1.000E02                     1.1E14   0.133   10140/
OCHCO=H+CO+CO	                     2.5E24  -2.473   28692 ! 1 atm
 PLOG/  1.000E-02                    8.0E21  -2.359   27420/
 PLOG/  1.000E-01                    2.3E23  -2.473   28592/
 PLOG/  1.000E00                     2.5E24  -2.473   28692/
 PLOG/  1.000E02                     1.4E24  -2.419   30991/
OCHCO+O2=CO+CO2+OH                   3.3E14   0.000    2075 ! 1.0 atm
 PLOG/  0.01                         1.6E14   0.000    1540/
 PLOG/  0.1                          1.1E14   0.000    1300/
 PLOG/  1.0                          3.3E14   0.000    2075/
HOCHO(+M)=CO+H2O(+M)                 7.5E14   0.000   68710 !           
 LOW  /4.1E15 0 52980/                                !
HOCHO(+M)=CO2+H2(+M)                 4.5E13   0.000   68240 !           
 LOW  /1.7E15 0 51110/                                      !
HOCHO+H=HOCO+H2                      2.3E02   3.272    4858 !            
HOCHO+H=OCHO+H2                      4.2E05   2.255   14091 !           
HOCHO+O=HOCO+OH                      5.1E01   3.422    4216 !            
HOCHO+O=OCHO+OH                      1.7E05   2.103    9880 !            
HOCHO+OH=HOCO+H2O                    7.8E-6   5.570   -2365 !
HOCHO+OH=OCHO+H2O                    4.9E-5   4.910   -5067 ! 
HOCHO+HO2=HOCO+H2O2                  4.7E-1   3.975   16787 !          
HOCHO+HO2=OCHO+H2O2                  3.9E01   3.080   25206 !          
HOCO+HO2=HOCHO+O2                    4.0E11   0.000       0 !  
HOCHO+O2=OCHO+HO2                    3.0E13   0.000   63000 !
OCHO=CO2+H                           1.0E10   0.000       0 !            
OCHO+O2=CO2+HO2                      5.0E13   0.000       0 !          
HOCH2CH2OO=CH2O+CH2O+OH              2.0E15  -2.030   15913.0 ! 1 atm	
 PLOG/  1.30E-02                     5.6E13  -1.900   14338/	
 PLOG/  1.00E-01                     2.2E14  -1.920   14870/	
 PLOG/  1.00E00                     2.0E15  -2.030   15913/	
 PLOG/  1.00E01                     5.0E16  -2.260   17552/	
 PLOG/  1.00E02                     3.8E18  -2.600   19972/	
HOCH2CH2OO=CH2CHOH+HO2               1.4E10  -0.780   14836 ! 1 atm
 PLOG/  1.30E-02                     2.0E09  -1.010   13160/	
 PLOG/  1.00E-01                     2.1E09  -0.810   13598/	
 PLOG/  1.00E00                     1.4E10  -0.780   14836/	
 PLOG/  1.00E01                     8.5E11  -1.010   17045/	
 PLOG/  1.00E02                     5.8E14  -1.510   20561/	
HOCH2CH2OO+HO2=>CH2OOH+CH2OH+O2      2.5E11   0.000   -1490 ! 
HOCH2CH2OO+CH2O=>CH2OOH+CH2OH+HCO    4.1E04   2.500   10206 ! 
HOCH2CH2OO+C2H4=>CH2O+CH2OH+CH3CHO   2.2E12   0.000   17200 ! JIM/GLA08 est=C2H4+HO2
! ************************************************************************
!   NH3 subset                                                           *
! ************************************************************************
NH2+H(+M)=NH3(+M)                    1.5E14   0.167       0 ! #
 LOW  /3.0E22 -1.900 0/                                     ! AR
 TROE /0.5 1E-30 1E30 1E30/                                 !  
 N2/2.5/ AR/1/ 
NH3+H=NH2+H2                         5.4E05   2.400    9916 ! #
NH3+O=NH2+OH                          4.43E02   3.180    6739.9 ! 
NH3+OH=NH2+H2O                       2.0E06   2.040     566 ! 
NH3+HO2=NH2+H2O2                     1.173E00   3.839   17260 ! #
NH+H+M=NH2+M                         1.2E25  -2.710       0 ! #
NH2+H=NH+H2                        5.1E08   1.500    3700 ! #
NH2+O=HNO+H                          6.6E14  -0.500       0 !       
NH2+O=NH+OH                          7.0E12   0.000       0 !  
 DUP
NH2+O=NH+OH                          8.6E-1   4.010    1673 !           
 DUP   
NH2+OH=NH+H2O                         4.04E06  2.520    -616 ! 
NH2+HO2=NH3+O2                       6.0E18  -1.9135    306 ! #
 DUP
NH2+HO2=NH3+O2                       5.9E07   1.592   -1373 ! #
 DUP
NH2+HO2=HNO+H2O                      2.2E09   0.7906  -1428 ! #
NH2+HO2=H2NO+OH                      1.0E12   0.1662   -938 ! #
NH2+O2=H2NO+O                        2.6E11   0.4872  29050 !           
NH2+O2=HNO+OH                        2.9E-2   3.764   18185 !  
NH2+NH2=NH3+NH                       5.6E00   3.530     552 !  
N2H4(+M)=NH2+NH2(+M)                       7.6E19   -1      66770 !
LOW/                                       6.1E42   -7.330  68540/
TROE/0.71 1460 21 -13400/
NH2+NH2=tHNNH+H2                      1.7E08   1.020   11783 ! 
NH2+NH2=H2NN+H2                      7.2E04   1.880    8802 !  
NH2+NH=tHNNH+H                       1.2E15  -0.500       0 ! #
NH2+NH=cHNNH+H                       3.0E14  -0.500       0 ! #
NH2+NH=NH3+N                         9.6E03   2.460     107 !  
NH2+N=N2+H+H                        7.0E13   0.000       0 ! 
NH2+HNO=NH3+NO                       5.9E02   2.950   -3469 ! 
NH2+NO=N2+H2O                        2.6E19  -2.369     870 !
NH2+NO=NNH+OH                        4.3E10   0.294    -866 !  
NH2+HONO=NH3+NO2                     6.4E03   2.340   -3200 ! #nh3no2#
NH2+HONO=NH2OH+NO                    5.3E03   2.280    7983 ! #
NH2+HNO2=NH3+NO2	             2.8E10   0.000   -5760 ! #
NH2+NO2=H2NO+NO                      1.1E12   0.110   -1186 ! k(tot) #nh3no2#
DUP
NH2+NO2=H2NO+NO                     -4.3E17  -1.874     588 ! k(n2o+h2o) 
DUP
NH2+NO2=N2O+H2O                      4.3E17  -1.874     588 ! #nh3no2#
NH+M=N+H+M                           1.8E14   0.000   74800 ! #
NH+H=N+H2                            3.5E13   0.000       0 ! 
NH+O=NO+H                            9.2E13   0.000       0 ! 
NH+OH=HNO+H                          3.2E14  -0.376     -46 !    
NH+OH=N+H2O                          1.6E07   1.733    -576 !         
NH+O2=HNO+O                          2.4E13   0.000   13850 ! #r
NH+O2=NO+OH                          9.9E10   0.000    1530 ! #r
NH+NH=NNH+H                          6.2E13  -0.036    -161 ! #   
NH+NH=NH2+N                          5.7E-1   3.880     342 !   
NH+N=N2+H                            3.0E13   0.000       0 ! 
NH+NO=N2O+H                          2.7E15  -0.780      20 !
NH+NO=N2+OH                          6.8E14  -0.780      20 !
NH+NO2=N2O+OH                        4.1E12   0.000       0 !
NH+NO2=HNO+NO                        5.9E12   0.000       0 ! 
N+OH=NO+H                            3.8E13   0.000       0 ! 
N+O2=NO+O                            5.9E09   1.000    6280 ! #r 
N+NO=N2+O                            9.4E12   0.140       0 ! 
NNH=N2+H                             7.68E07   1.730      4282 ! 
NNH+H=N2+H2                          1.0E14   0.000       0 ! 
NNH+O=N2O+H                          1.9E14  -0.274     -22 ! 
NNH+O=N2+OH                          1.2E13   0.145    -217 ! 
NNH+O=NH+NO                          5.2E11   0.381    -409 ! 
NNH+OH=N2+H2O                        5.0E13   0.000       0 ! 
NNH+O2=N2+HO2                       5.6E14  -0.385     -13 ! 
NNH+NH=N2+NH2                       5.0E13   0.000       0 ! 
NNH+NH2=N2+NH3                       5.0E13   0.000       0 ! 
NNH+NO=N2+HNO                        5.0E13   0.000       0 ! 
NH2OH(+M)=NH2+OH(+M)                 1.4E20  -1.310   64080 ! 
 LOW  /5.4E37 -5.96 66783/                                  !
 TROE /0.31 1E-30 1E30 1E30/                                !  
NH2OH+H=HNOH+H2                      4.8E08   1.50     6249 !    
NH2OH+H=H2NO+H2                      2.4E08   1.50     5067 !    
NH2OH+O=HNOH+OH                      3.3E08   1.50     3865 !   
NH2OH+O=H2NO+OH                      1.7E08   1.50     3010 !  
NH2OH+OH=HNOH+H2O                    1.5E04   2.61    -3537 !  
NH2OH+OH=H2NO+H2O                    1.5E05   2.28    -1296 !  
NH2OH+NH2=HNOH+NH3                   1.1E-1   4.00      -97 ! 
NH2OH+NH2=H2NO+NH3                   9.5E00   3.42    -1013 ! 
NH2OH+NH=HNOH+NH2                    2.9E-3   4.40     1564 ! 
NH2OH+NH=H2NO+NH2                    1.5E-3   4.60     2424 ! 
NH2OH+HO2=HNOH+H2O2                  2.9E04   2.69     9557 ! 
NH2OH+HO2=H2NO+H2O2                  1.4E04   2.69     6418 ! 
HNO+H(+M)=H2NO(+M)                   5.5E13   0.000   3250 ! #
 LOW  /1.5E19 -1.632 0/ ! DEABOZ00 (rv)
 H2O/10/
H2NO=HNOH		             1.3E27  -4.990   43982 ! #
PLOG / 0.1		             8.2E25  -4.940   43794 /
PLOG / 1.0			     1.3E27  -4.990   43982 /
PLOG / 10.0			     2.6E28  -5.060   44767 /
H2NO+H=HNO+H2                        3.0E07   2.000    2000 ! 
H2NO+H=NH2+OH                        5.0E13   0.000       0 ! 
H2NO+O=HNO+OH                        3.0E07   2.000    2000 ! 
H2NO+OH=HNO+H2O                      2.1E15  -0.751    -464 ! #nh3no2#
H2NO+HO2=HNO+H2O2                      5.405E4	 2.160	-3597.7
H2NO+O2=HNO+HO2                       1.723E05	 2.188	 18010
H2NO+NH2=HNO+NH3                      9.481E12	 -0.081	-1643.4
H2NO+NO=HNO+HNO                      2.0E04   2.000   13000 ! 
H2NO+NO2=HONO+HNO                        7.946E00	 2.950	-3292.6 
HNOH+M=HNO+H+M                       2.0E24  -2.840   58934 ! 
 H2O/10/
HNOH+H=NH2+OH                        4.0E13   0.000       0 ! 
HNOH+H=HNO+H2                        4.8E08   1.500     378 !
HNOH+O=HNO+OH                        7.0E13   0.000       0 ! 
 DUP
HNOH+O=HNO+OH                        3.3E08   1.500    -358 ! 
 DUP
HNOH+OH=HNO+H2O                      2.4E06   2.000   -1192 ! 
HNOH+HO2=HNO+H2O2                    2.9E04   2.690   -1600 ! 
HNOH+HO2=NH2OH+O2                    2.9E04   2.690   -1600 ! 
HNOH+O2=HNO+HO2                      3.0E12   0.000   25000 ! 
HNOH+NH2=NH3+HNO                     1.8E06   1.940   -1152 ! 
HNOH+NO2=HONO+HNO                    8.0E11   0.000    6000 ! #nh3no2# = h2no+no2
NO+H(+M)=HNO(+M)                     1.5E15  -0.410       0 ! 
 LOW /2.4E14 0.206 -1550/                                   ! 
 TROE /0.82 1E-30 1E30 1E30/                                ! 
 N2/1.6/                                                    ! 
HNO=H+NO                             1.28E21  -2.959    48100 ! 10 atm #S#
 PLOG/ 0.1                           2.01E19  -3.021    47792/	
 PLOG/ 1                             1.83E20  -3.008    47880/	
 PLOG/ 10                            1.28E21  -2.959    48100/	
 PLOG/ 100                           5.64E21  -2.855    48459/	
 PLOG/ 1000                          9.71E21  -2.642    48940/
HNO+H=NO+H2                          6.6E10   0.940     495 ! 
HNO+O=NO+OH                          2.3E13   0.000       0 ! 
HNO+OH=H+HONO                        1.5E03   2.720     4554 ! 1 atm #CFG#
 PLOG / 0.010                        1.1E03   2.760     4439 /
 PLOG / 0.100                        1.1E03   2.750     4450 /
 PLOG / 0.316                        1.2E03   2.740     4476 /
 PLOG / 1.000                        1.5E03   2.720     4554 /
 PLOG / 3.160                        2.7E03   2.640     4768 /
 PLOG / 10.00                        9.7E03   2.490     5253 /
 PLOG / 31.60                        5.3E04   2.290     6063 /
 PLOG / 100.0                        1.0E05   2.240     6951 /
HNO+OH=NO+H2O                        6.3E10   0.390    3782 ! 1 atm #CFG#
 PLOG/ 0.010                         5.8E10   0.400    3762 /
 PLOG/ 0.100                         5.8E10   0.400    3763 /
 PLOG/ 0.316                         5.9E10   0.400    3764 /
 PLOG/ 1.000                         6.3E10   0.390    3782 /
 PLOG/ 3.160                         9.5E10   0.340    3931 /
 PLOG/ 10.00                         2.6E11   0.230    4413 /
 PLOG/ 31.60                         3.8E11   0.200    5099 /
 PLOG/ 100.0                         4.2E10   0.510    5532 /
HNO+HO2=HNO2+OH                      2.0E03   2.360    8980 ! 
HNO+O2=HO2+NO                        4.0E05   2.300   14605 ! #nh3no2# 
HNO+HNO=N2O+H2O                      9.0E08   0.000    3100 ! 
HNO+N=N2O+H                                     5.000E+10   0.50   3.000E+03
HNO+NO2=HONO+NO                      7.9E02   3.060    3882 ! #nh3no2#
NO+HO2=NO2+OH                        2.1E12   0.000    -497 ! 
NO+O(+M)=NO2(+M)                     1.3E15  -0.750       0 ! 
 LOW  /7.56E19 -1.41 0/                                     ! AR 
 TROE /0.750 1E03 1E05 1E30/                                ! 
NO2+H=NO+OH                          1.4E13   0.290      25 ! #nh3no2#
NO2+O=NO+O2                          1.1E14  -0.520       0 ! 
NO2+HO2=HONO+O2                      1.9E00   3.320    3044 ! 
NO2+HO2=HNO2+O2                      1.9E01   3.260    4983 ! 
NO2+NO2=NO+NO+O2                     4.5E12   0.000   27599 ! 
NO2+NO2=NO3+NO                       9.6E09   0.730   20900 ! 
NO+OH(+M)=HONO(+M)                   1.1E14  -0.300       0 ! 
 LOW  /3.392E23 -2.5 0/                                     ! He
 TROE /0.75 1E-30 1E30 1E30/  
 N2/2/ AR/1.1/ ! 
 NH3/6/ ! est from GLAJAS21
 NO2/4/ NO/2/ ! est 
HONO+H=H2+NO2                        1.9E03   2.830    1423 ! #
HONO+H=NO+H2O                        4.3E09   0.980    4070 ! 1 atm #
HONO+O=NO2+OH                        1.2E13   0.000    5960 ! 
HONO+OH=NO2+H2O                      1.7E12   0.000    -520 ! 
HONO+NO2=HONO2+NO                    2.0E11   0.000   32700 ! 
HONO+HONO=NO+NO2+H2O                 3.5E-01  3.640   12140 ! 
HNO2=HONO                            1.7E38  -8.79    48160 ! 1 atm ##
 PLOG/1.000E-01                      1.1E47 -11.48    52140/                            
 PLOG/2.154E-01                      1.6E44 -10.63    50780/                            
 PLOG/4.641E-01                      2.0E41  -9.74    49460/                            
 PLOG/1.000E+00                      1.7E38  -8.79    48160/                            
 PLOG/2.154E+00                      7.5E34  -7.73    46880/                            
 PLOG/4.641E+00                      2.3E31  -6.60    45680/                            
 PLOG/1.000E+01                      9.1E27  -5.47    44660/                            
 PLOG/2.154E+01                      8.5E24  -4.44    43880/                            
 PLOG/4.641E+01                      2.7E22  -3.55    43380/                            
 PLOG/1.000E+02                      2.7E20  -2.80    43120/                            
NO+OH=HNO2                           3.1E15  -2.17     2775 ! 1 atm ##
HNO2+H=NO+H2O                        3.4E09   1.070    5565 ! 1 atm #
PLOG / 0.010                         3.4E09   1.070    5568 /
PLOG / 0.100                         3.4E09   1.070    5567 /
PLOG / 0.316                         3.4E09   1.070    5567 /
PLOG / 1.000                         3.4E09   1.070    5565 /
PLOG / 3.160                         3.4E09   1.070    5560 /
PLOG / 10.00                         3.4E09   1.070    5546 /
PLOG / 31.60                         4.3E09   1.040    5591 /
PLOG / 100.0                         1.3E10   0.910    5968 /
HNO2+H=HNO+OH                        3.7E07   1.780    5570 ! 1 atm #
PLOG / 0.010                         3.6E07   1.780    5565  /
PLOG / 0.100                         3.6E07   1.780    5566  /
PLOG / 0.316                         3.6E07   1.780    5567  /
PLOG / 1.000                         3.7E07   1.780    5570  /
PLOG / 3.160                         3.7E07   1.770    5580  /
PLOG / 10.00                         4.1E07   1.760    5617  /
PLOG / 31.60                         6.2E07   1.710    5770  /
PLOG / 100.0                         1.8E08   1.590    6233  /
HNO2+H=NO2+H2                        2.3E04   2.770   -2022 ! #
HNO2+O=NO2+OH                        1.7E08   1.500    2000 ! 
HNO2+OH=NO2+H2O                      4.0E13   0.000       0 ! 
NO2+O(+M)=NO3(+M)                    3.5E12   0.240       0 ! 
 LOW  /2.5E20 -1.50 0/                                      !
 TROE /0.71 1E-30 1700 1E30/                                !
NO3+H=NO2+OH                         6.0E13   0.000       0 ! 
NO3+O=NO2+O2                         1.0E13   0.000       0 ! 
NO3+OH=NO2+HO2                       1.4E13   0.000       0 ! 
NO3+HO2=NO2+O2+OH                    1.5E12   0.000       0 ! 
NO3+NO2=NO+NO2+O2                    5.0E10   0.000    2940 ! 
NO2+OH(+M)=HONO2(+M)                 3.0E13   0.000       0 ! 
 LOW  /2.938E25 -3.0 0/                                     !
 TROE /0.4 1E-30 1E30 1E30/                                 ! Fc=0.4
HONO2+H=H2+NO3                       5.6E08   1.500   16400 !
HONO2+H=H2O+NO2                      6.1E01   3.300    6285 ! 
HONO2+H=OH+HONO                      3.8E05   2.300    6976 ! 
HONO2+OH=H2O+NO3                     1.0E10   0.000   -1240 ! 
N2O(+M)=N2+O(+M)                     9.9E10   0.000   57901 ! 
 LOW/                                6.0E14   0.000   57444/
 N2/1.7/ O2/1.4/ CO2/3/ !
!N2O+H=N2+OH                          6.4E07   1.835   13492 !
N2O+H=N2+OH                          2.53E10    0   4550 !
N2O+O=NO+NO                          9.2E13   0.000   27679 ! 
N2O+O=N2+O2                          9.2E13   0.000   27679 ! 
N2O+OH=N2+HO2                        1.3E-2   4.720   36560 ! 
N2O+OH=HNO+NO                        1.2E-4   4.330   25080 ! 
N2O+NO=NO2+N2                        5.3E05   2.230   46280 ! 
! ************************************************************************
!   N2 amine subset                                                          *
! ************************************************************************
HNOH+NH2=N2H3+OH                     1.0E01   3.460    -467 ! 
HNOH+NH2=H2NN+H2O                    8.8E16  -1.080    1113 ! 
N2H3+H(+M)=N2H4(+M)                  1.6E14   0.000       0 
 LOW  /3.6E22 -1.760 0/                                     !
 TROE /0.5 1E-30 1E30 1E30/                                 !  
N2H4+H=N2H3+H2                       2.7E05   2.560    2420 ! #
N2H4+H=NH3+NH2                       3.0E05   2.070    8012 ! #
N2H4=H2NN+H2                         1.4E14   0.000   74911 !  
N2H4+O=N2H3+OH                       1.5E11   0.000   -1270 !     
N2H4+O=tHNNH+H2O                      2.9E11   0.000   -1270 !        
N2H4+OH=N2H3+H2O                     1.3E13   0.000    -318 !   
N2H4+NH2=N2H3+NH3                    2.0E01   3.620    -789 !
N2H4+NO=N2H3+HNO                     6.0E01   3.160   30845 ! 
N2H4+NO2=N2H3+HONO                   8.2E01   3.130    8860 ! 
N2H4+NO2=N2H3+HNO2                   2.4E-2   4.140    7946 ! 
N2H3(+M)=tHNNH+H(+M)                 1.3E11   0.819   48060 !#
 LOW/                                3.8E40  -6.880   54460/
 TROE/0.168 80000 28 7298/
 N2/2/ AR/1/ 
N2H3+H=tHNNH+H2                      4.6E01   3.530    3750 ! #
N2H3+H=cHNNH+H2                      2.7E02   3.180    6620 ! #
N2H3+H=H2NN+H2                       3.1E06   2.110     288 ! #
N2H3+H=NH2+NH2                       1.0E14   0.000       0 ! #
N2H3+O=tHNNH+OH                       1.7E08   1.500    -646 ! 
N2H3+O=NH2+HNO                       3.0E13   0.000       0 ! 
N2H3+O=>NH2+NO+H                     3.0E13   0.000       0 ! 
N2H3+OH=tHNNH+H2O                     1.2E06   2.000   -1192 ! 
N2H3+OH=H2NN+H2O                     3.0E13   0.000       0 ! 
N2H3+OH=NH3+HNO                      1.0E12   0.000   15000 ! 
N2H3+HO2=tHNNH+H2O2                   1.4E04   2.690   -1600 ! 
N2H3+HO2=N2H4+O2                     9.2E05   1.940    2126 ! 
N2H3+NH2=tHNNH+NH3                   6.1E-1   3.574    1194 ! #
N2H3+NH2=H2NN+NH3                    1.1E01   3.080     211 ! #
N2H3+NH=tHNNH+NH2                     2.0E13   0.000       0 ! 
tHNNH(+M)=cHNNH(+M)                  4.9E09   1.180   47700 ! #
 LOW/                                3.0E28  -3.560   56100 /
 TROE/ 0.35 650 10600 /
DUP
tHNNH(+M)=cHNNH(+M)                  1.5E14   0.000   55000 ! #
 LOW/                                2.3E29  -4.000   60100 /
 TROE/ 0.35 650 10600 /
DUP
tHNNH(+M)=NNH+H(+M)                  6.3E16   0.000   63980 ! #
 LOW/                                8.7E39  -6.910   70400 /
TROE/ 0.44 520 6150 /
tHNNH+H=NNH+H2                       9.6E07   1.800     900 ! #
tHNNH+O=NNH+OH                        3.3E08   1.500     497 ! 
tHNNH+O=NH2+NO                        1.0E13   0.000       0 ! 
tHNNH+OH=NNH+H2O                      5.9E01   3.400    1360 ! 
tHNNH+NH2=NNH+NH3                    2.7E05   2.226   -1034 ! #
tHNNH+NH=NNH+NH2                      2.4E06   2.000   -1192 !  
cHNNH(+M)=NNH+H(+M)                  5.7E16   0.000   58700 ! 
 LOW/                                9.6E35  -5.440   63900 /
TROE/ 0.44 520 6150 /
cHNNH+H=NNH+H2                       2.8E08   1.720     470 ! 
cHNNH+H=tHNNH+H                      7.8E08   1.580    2180 ! 
H2NN=NNH+H                           3.4E26  -4.830   46228 !  1 ATM 
H2NN=N2+H2                           2.5E14   0.000   52785 !  
H2NN=tHNNH                            1.3E14   0.000   46931 !  
H2NN+H=NNH+H2                        4.8E08   1.500    -894 !  
H2NN+H=tHNNH+H                        7.0E13   0.000       0 !  
H2NN+O=NNH+OH                        3.3E08   1.500    -894 !  
H2NN+O=NH2+NO                        7.0E13   0.000       0 !  
H2NN+OH=NNH+H2O                      2.4E06   2.000   -1192 !  
H2NN+OH=>NH2+NO+H                    2.0E12   0.000       0 !  
H2NN+HO2=>NH2+NO+OH                  9.0E12   0.000       0 !  
H2NN+HO2=NNH+H2O2                    2.9E04   2.690   -1600 !  
H2NN+O2=NH2+NO2                      1.5E12   0.000    5961 ! 
H2NN+NH2=NNH+NH3                     1.8E06   1.940   -1152 !  
! ************************************************************************
!  Cyanide subset                                                        *
! ************************************************************************
HCN+M = H+CN+M                       3.4E35  -5.130  133000 ! 
 N2/0/ O2/1.5/ H2O/10/
HCN+N2 = H+CN+N2                     3.6E26  -2.600  124890 ! 
HCN+M = HNC+M                        1.6E26  -3.230   54900 ! 
 AR/0.7/ H2O/7/  CO2/2/                                !
CN+H2 = HCN+H                        1.1E05   2.600    1908 !
HCN+O=NCO+H                          1.4E04   2.640    4980 ! 
HCN+O=NH+CO                          3.5E03   2.640    4980 ! 
HCN+O=CN+OH                          4.2E10   0.400   20665 ! 
HCN+OH=CN+H2O                        3.9E06   1.830   10300 ! 
HCN+OH=HOCN+H                        5.9E04   2.430   12500 ! #r
HCN+OH=HNCO+H                        2.0E-03  4.000    1000 ! 
HCN+OH=NH2+CO                        7.8E-04  4.000    4000 ! 
HCN+O2 = CN+HO2                      3.0E13   0.000   75100 ! 
HCN+CN=NCCN+H                        1.5E07   1.710    1530 ! 
HNC+H = HCN+H                        7.8E13   0.000    3600 ! 
HNC+O = NH+CO                        4.6E12   0.000    2200 ! 
HNC+OH = HNCO+H                      3.6E12   0.000    -479 ! 
HNC+OH = CN+H2O                      3.0E02   3.160   10600 ! 
CN+O=CO+N                            1.9E12   0.460     723 ! 
CN+OH=NCO+H                          1.0E15  -0.437       0 ! 
CN+O2=NCO+O                          5.8E12   0.000    -417 ! 
CN+NO=NCO+N                          9.6E13   0.000   42100 ! 
CN+NO2=NCO+NO                        5.3E15  -0.752     344 ! 
CN+NO2=CO+N2O                        4.9E14  -0.752     344 ! 
CN+NO2=N2+CO2                        3.7E14  -0.752     344 !
CN+HNO=HCN+NO                        1.8E13   0.000       0 !
CN+HONO=HCN+NO2                      1.2E13   0.000       0 ! 
CN+HNCO=HCN+NCO                      3.2E13   0.000    9670 ! 
CN+HNCO=HNCN+CO                      7.7E13   0.000    9430 ! 
CN+NCO=NCN+CO                        1.3E13   0.000    -308 ! 
HNCO+M=CO+NH+M                       1.1E16   0.000   86000 ! 
 N2/1.5/
HNCO+H=NH2+CO                        3.6E04   2.490    2345 ! 
HNCO+H=NCO+H2                        9.0E07   1.660   13900 ! 
HNCO+O=NCO+OH                        2.2E06   2.110   11430 ! 
HNCO+O=NH+CO2                        9.6E07   1.410    8520 ! 
HNCO+O=HNO+CO                        1.5E08   1.570   44012 ! 
HNCO+OH=NCO+H2O                      3.5E07   1.500    3600 !
HNCO+HO2=NCO+H2O2                    3.0E11   0.000   22000 ! 
HNCO+O2=HNO+CO2                      2.0E13   0.000   58900 ! 
HNCO+H2O=NH3+CO2                     2.0E13   0.000   48500 ! 
HNCO+NH=NH2+NCO                      3.0E13   0.000   23700 ! 
HNCO+HNCO=HNCNH+CO2                  6.9E11   0.000   42100 !
HOCN+H=HNCO+H                        3.1E08   0.840    1917 !           
HOCN+H=NH2+CO                        1.2E08   0.610    2076 !           
HOCN+H=H2+NCO                        2.4E08   1.500    6617 !           
HOCN+O=OH+NCO                        1.7E08   1.500    4133 !           
HOCN+OH=H2O+NCO                      1.2E06   2.000    -248 !           
HOCN+NH2=NCO+NH3                     9.2E05   1.940    3646 !           
HCNO=HCN+O                           4.2E31  -6.120   61210 !  1.0 ATM N2
 PLOG /0.1                           2.0E30  -6.030   60733./
 PLOG /1.0                           4.2E31  -6.120   61210./
 PLOG /10.                           5.9E31  -5.850   61935./
HCNO+H=HCN+OH                        7.2E10   0.841    8612 ! 
HCNO+O=HCO+NO                        6.3E13   0.000       0 ! 
HCNO+O=NCO+OH                        7.0E12   0.000       0 ! 
HCNO+OH=CO+H2NO                      1.0E13   0.000   -1490 ! 
HCNO+OH=HCO+HNO                      6.0E12   0.000   -1490 ! 
HCNO+CN=HCN+NCO                      6.0E13   0.000       0 !  
HCNO+NCO=HCN+NO+CO                   9.6E12   0.000       0 !  
NCO+M=N+CO+M                         2.2E14   0.000   54050 ! 
 N2/1.5/
NCO+H=CO+NH                          7.2E13   0.000    1000 ! 
NCO+O=NO+CO                          2.0E15  -0.500       0 ! 
NCO+OH=HON+CO                        5.3E12  -0.070    5126 ! 
NCO+OH=H+CO+NO                       8.3E12  -0.050   18042 ! 
NCO+HO2=HNCO+O2                      2.0E13   0.000       0 ! 
NCO+O2=NO+CO2                        2.0E12   0.000   20000 !   
NCO+NO=N2O+CO                        4.0E19  -2.190    1743 ! 
NCO+NO=N2+CO2                        1.5E21  -2.740    1824 ! 
NCO+NO2=CO+NO+NO                     2.5E11   0.000    -707 ! 
NCO+NO2=CO2+N2O                      3.0E12   0.000    -707 ! 
NCO+HNO=HNCO+NO                      1.8E13   0.000       0 ! 
NCO+HONO=HNCO+NO2                    3.6E12   0.000       0 ! 
NCO+NH3=HNCO+NH2                     2.8E04   2.480     980 ! 
NCO+N=N2+CO                          2.0E13   0.000       0 ! 
NCO+NCO=CO+CO+N2                     1.8E13   0.000       0 ! 
! *****************************************************************************
!    CH3CN subset                                                             *
! *****************************************************************************
CH3CN(+M)=CH2CN+H(+M)                 9.2E12   0.850   95770 !
LOW/                                  2.9E19   0.000   94850 /
TROE / 0.49 1.0E-30 1.0E30 /                                 ! 
 N2/1.5/ H2O/12/ 
CH3CN=CH3+CN                          1.0E15   0.000  117000 !           
CH3CN+O=CH3+NCO                       6.0E09   1.180    8130 !           
CH3CN+OH=CH2CN+H2O                    2.7E02   3.270     494 ! 
CH3+HOCN=CH3CN+OH                     5.0E12   0.000    2000 ! 
CH3CN+O2=CH2CN+HO2                    2.4E15   0.000   58000 ! 
CH3CN+CN=CH2CN+HCN                    1.6E13   0.000    2430 !           
CH2CN+HNO=CH3CN+NO                    1.5E11   0.760     348 ! 
CH3+CN=CH2CN+H                        1.0E14   0.000       0 ! 
CH2CN+H=HCCN+H2                       1.2E06   2.43     6000 !  
CH2CN+O=CN+CH2O                       1.0E12   0.640       0 !         
CH2CN+O=OCHCN+H                       3.0E11   0.640       0 !          
CH2CN+OH=HCCN+H2O                     4.3E04   2.568    3997 !  
CH2CN+O2=OCHCN+OH                     2.5E12   0.000   29700 ! 
CH2CN+O2=>OCH2CN+O                    2.5E12   0.000   38700 ! 
CH2CN+CH3=C2H5CN                      2.0E13   0.000       0 !  
CH2CN+CH2O=CH3CN+HCO                  3.2E01   3.360    4310 ! 
CH2CN+CH2CN=NCCH2CH2CN                2.3E13   0.000       0 !  
CH2CN+CH2CN=CH3CN+HCCN                2.0E12   0.000   20000 !  
HCCN+H=CCN+H2                         1.6E14  0.000        0 !   
HCCN+O=HCO+CN                         1.2E14  0.000      536 !           
HCCN+O=CO+HCN                         8.0E13  0.000      536 !            
HCCN+OH=OCHCN+H                       2.8E13  0.1228    -161 !            
HCCN+OH=CCN+H2O                       8.6E05  2.019     6776 !           
HCCN+O2=HCN+CO2                       1.1E12   0.000       0 !  
HCCN+CH4=CH2CN+CH3                    4.3E12   0.000   10030 ! 
HCCN+NO=HCN+NCO                       2.1E13   0.000       0 !  
OCH2CN(+M)=>OCHCN+H(+M)               1.1E10   1.210   24069 !
LOW/                                  6.0E16  -0.547   18012 / 
OCH2CN+O2=>OCHCN+HO2                  4.8E-1   3.567   -1055 ! 
OCHCN=HCN+CO                          3.5E14   0.00    66300 !
OCHCN=HNC+CO                          1.1E15   0.00    65300 !
OCHCN+H=NCCO+H2                       1.6E15  -0.444    5682 !
OCHCN+O=NCCO+OH                       4.2E11   0.570    2760 !
OCHCN+OH=NCCO+H2O                     2.4E07   1.830   -1116 !
CN+CH2O=OCHCN+H                       2.4E13   0.00        0 !
NCCO+O2=>NCO+CO2                      7.0E10   0.000       0 !  
NCCH2CH2CN=CH2CHCN+HCN                2.9E14   0.000   87440 !  
NCCH2CH2CN=NCCHCH2CN+H                2.5E15   0.000   95630 !  
NCCH2CH2CN+H=NCCHCH2CN+H2             3.0E13   0.000    5000 !  
NCCH2CH2CN+H=CH2CH2CN+HCN             2.0E14   0.000   10000 !  
NCCH2CH2CN+O=CH2CH2CN+NCO             1.2E10   1.180    8130 !  
NCCH2CH2CN+OH=NCCHCH2CN+H2O           2.7E02   3.270     494 ! 
NCCH2CH2CN+CH3=NCCHCH2CN+CH4          2.0E12   0.000    5000 !  
NCCH2CH2CN+CN=NCCHCH2CN+HCN           5.0E13   0.000    2000 !  
NCCH2CH2CN+CH2CN=NCCHCH2CN+CH3CN      3.5E12   0.000    5000 !  
NCCHCH2CN=CH2CHCN+CN                  2.2E14   0.000   55000 !  
NCCHCH2CN=NCCHCHCN+H                  5.6E13   0.000   47460 !  
CH2CH2CN=CH2CHCN+H                    3.1E13   0.000   36570 !  
CH2CH2CN=C2H4+CN                      1.0E13   0.000   60000 !  
CH2CHCN=C2H2+HCN                      2.6E12   0.130   76000 !  
CH2CHCN=C2H3+CN                       3.6E16   0.000  126700 !  
CH2CHCN+H=C2H3+HCN                    5.0E12   0.000    8000 !  
CH2CHCN+H=CHCHCN+H2                   5.0E13   0.000    8000 !  
CHCHCN+H=C2H2+HCN                     5.0E13   0.000   58000 !  
CH3CN=CH2CN+H                         7.9E14   0.000   94940 !           
CH3CN+H=HCN+CH3                       4.4E10   0.800    6800 !           
CH3CN+H=HNC+CH3                       2.8E15  -0.320   20030 !           
CH3CN+H=CH2CN+H2                      6.0E04   3.010    8522 !          
CH3CN+O=CH2CN+OH                      4.7E08   1.180   14360 !           
CH3CN+CH3=CH2CN+CH4                   5.0E12   0.000    7000 !          
CH2OH+CN=CH2CN+OH                     5.0E13   0.000       0 !  
! ************************************************************************
!  Hydrocarbon-nitrogen subset                                           *
! ************************************************************************
CO+NO2=NO+CO2                         2.09E+01	3.445	22701.475
CO+N2O=N2+CO2                         2.7E11   0.000   20237 !
CO2+N=NO+CO                           2.0E12   0.000   20000 !
CO2+CN=NCO+CO                         3.7E06   2.160   26900 !
HOCO+NO=CO+HONO                       1.5E12   0.000       0 ! 
CH2O+NO2=HONO+HCO                     1.4E-07  5.640    9220 ! 
CH2O+NO2=HNO2+HCO                     1.1E-01  4.220   19850 ! 
CH2O+CN=HCO+HCN                       1.7E03   2.720   -1427 !         
CH2O+NCO=HNCO+HCO                     6.0E12   0.000       0 ! 
HCO+NO=HNO+CO                         6.9E12   0.000       0 ! 
HCO+HNO=NO+CH2O                       5.8E-01  3.840     115 ! 
HCO+NO2=NO+CO2+H                       2.3E13   0.000      0 ! 
HCO+NO2=HONO+CO                        5.0E12   0.000      0 ! 
HCO+NO2=NO+CO+OH                       5.0E12   0.000      0 ! 
HCO+NCO=HNCO+CO                       3.6E13   0.000       0 ! 
CH4+NH2=CH3+NH3                        7.07E13   0.00    17050 !      
CH4+NO2=CH3+HONO                      1.1E-1   4.280   26300 ! 
  DUP
CH4+NO2=CH3+HONO                      7.4E01   3.420   33100 ! 
  DUP
CH4+NO2=CH3+HNO2                      4.0E-1   4.180   31200 ! 
CH4+CN=CH3+HCN                        8.6E05   2.300     -32 ! 
CH4+NCO=CH3+HNCO                      9.8E12   0.000    8120 ! 
CH3+NH2=CH4+NH                        2.8E06   1.940    9210 !
CH3+NH2=CH2+NH3                       1.6E06   1.870    7570 ! 
CH3+NH=CH2NH+H                        4.0E13   0.000       0 ! 
CH3+NH=N+CH4                          8.2E05   1.870    5852 ! 
CH3+N=H2CN+H                          7.1E13   0.000       0 ! 
CH3+H2NO=CH3O+NH2                     2.0E13   0.000       0 ! 
CH3+H2NO=CH4+HNO                      1.6E06   1.870    2961 ! 
CH3+HNO=NO+CH4                        1.5E11   0.760     348 ! 
CH3+HNO=CH3NO+H                       8.1E03   2.400    6160 ! 
CH3+NO=HCN+H2O                        1.5E-1   3.520    3950 ! 
CH3+NO=H2CN+OH                        1.5E-1   3.520    3950 ! 
CH3+NO2=CH3O+NO                       1.1E13   0.000       0 !         
CH2+N2=HCN+NH                         1.0E13   0.000   74000 ! 
CH2+N=HCN+H                           5.0E13   0.000       0 ! 
CH2+NO=HCNO+H                         3.1E12   0.000    -378 !     
CH2+NO=HCN+OH                         3.9E11   0.000    -378 !       
CH2+NO2=CH2O+NO                       5.9E13   0.000       0 ! 
CH2(S)+NH3=CH2NH2+H                   3.0E13   0.000       0 !           
CH2(S)+NO=HCN+OH                      2.0E13   0.000       0 ! 
CH2(S)+NO=CH2+NO                      1.0E14   0.000       0 ! 
CH2(S)+N2O=CH2O+N2                    3.8E13   0.000       0 !           
CH+N2=H+NCN                           2.5E09   0.890   16620 ! 1 atm
  PLOG/1.000E-02                      5.9E08   1.060   15960/                            ! fit btw. 500 and 2500 K with MAE of 1.6%, 3.4%
  PLOG/3.000E-02                      5.9E08   1.060   15950/                            ! fit btw. 500 and 2500 K with MAE of 1.6%, 3.4%
  PLOG/1.000E-01                      6.2E08   1.050   15960/                            ! fit btw. 500 and 2500 K with MAE of 1.6%, 3.5%
  PLOG/3.000E-01                      9.0E08   1.010   16120/                            ! fit btw. 500 and 2500 K with MAE of 1.7%, 3.7%
  PLOG/1.000E00                       2.5E09   0.890   16620/                            ! fit btw. 500 and 2500 K with MAE of 1.8%, 3.6%
  PLOG/3.000E00                       9.2E09   0.750   17410/                            ! fit btw. 500 and 2500 K with MAE of 1.6%, 3.4%
  PLOG/1.000E01                       3.0E10   0.620   18480/                            ! fit btw. 500 and 2500 K with MAE of 1.0%, 2.5%
  PLOG/3.000E01                       3.8E10   0.620   19460/                            ! fit btw. 500 and 2500 K with MAE of 0.8%, 1.9%
  PLOG/1.000E02                       9.5E09   0.810   20340/                            ! fit btw. 500 and 2500 K with MAE of 2.2%, 6.1%
CH+N2=HNCN                            1.4E23  -3.740   15820 ! 1 atm
  PLOG/1.000E-02                      6.0E23  -4.410   14410/                            ! fit btw. 500 and 2500 K with MAE of 2.6%, 5.5%
  PLOG/3.000E-02                      7.3E23  -4.300   14760/                            ! fit btw. 500 and 2500 K with MAE of 2.9%, 6.1%
  PLOG/1.000E-01                      7.3E23  -4.170   15200/                            ! fit btw. 500 and 2500 K with MAE of 3.3%, 7.0%
  PLOG/3.000E-01                      4.8E23  -4.000   15570/                            ! fit btw. 500 and 2500 K with MAE of 3.7%, 8.1%
  PLOG/1.000E00                       1.4E23  -3.740   15820/                            ! fit btw. 500 and 2500 K with MAE of 4.4%, 9.5%
  PLOG/3.000E00                       1.7E22  -3.380   15840/                            ! fit btw. 500 and 2500 K with MAE of 5.0%, 10.8%
  PLOG/1.000E01                       6.8E20  -2.900   15690/                            ! fit btw. 500 and 2500 K with MAE of 5.8%, 12.2%
  PLOG/3.000E01                       1.8E19  -2.370   15430/                            ! fit btw. 500 and 2500 K with MAE of 6.3%, 12.8%
  PLOG/1.000E02                       3.1E17  -1.780   15240/                            ! fit btw. 500 and 2500 K with MAE of 6.6%, 13.3%
CH+NH3=H2CN+H+H                       4.4E13   0.000    -630 ! 
CH+N=CN+H                             1.3E13   0.000       0 ! 
CH+NO=CO+NH                           9.1E12   0.000       0 !          
CH+NO=NCO+H                           1.8E13   0.000       0 ! 
CH+NO=HCN+O                           7.9E13   0.000       0 !           
CH+NO=CN+OH                           1.1E12   0.000       0 !          
CH+NO=HCO+N                           6.8E12   0.000       0 !       
CH+NO2=HCO+NO                         1.0E14   0.000       0 ! 
CN+N=C+N2                             5.9E14  -0.400       0 !           
CH+N2O=HCN+NO                         1.9E13   0.000    -511 ! 
C+NO=CN+O                             2.0E13   0.000       0 ! 
C+NO=CO+N                             2.8E13   0.000       0 ! 
C+N2O=CN+NO                           4.8E12   0.000       0 ! 
CH3OH+NO2=HONO+CH2OH                  1.5E02   3.320   20035 ! 
CH3OH+NO2=HNO2+CH2OH                  2.4E03   2.900   27470 ! 
CH3O+HNO=NO+CH3OH                     3.2E13   0.000       0 !
CH3O+NO=HNO+CH2O                      7.5E12   0.000    2017 !
 DUPLICATE                                                   !
CH3O+NO=HNO+CH2O                      2.5E18  -2.560       0 !
 DUPLICATE                                                   !
CH3O+NO2=HONO+CH2O                    6.0E12   0.000    2285 ! 
CH2OH+HNO=NO+CH3OH                    3.0E13   0.000       0 ! 
CH2OH+NO=HNCO+H2O                     1.0E11   0.000       0 ! 
CH2OH+NO2=HONO+CH2O                   5.0E12   0.000       0 ! 
CH3OO+NO=CH3O+NO2                     1.4E12   0.000    -715 ! 
C2H6+NH2=C2H5+NH3                     4.5E01   3.460    5600 !   
C2H6+NO2=C2H5+HONO                    3.3E00   3.840   23900 !
  DUP   
C2H6+NO2=C2H5+HONO                    8.5E01   3.450   32000 !
  DUP   
C2H6+NO2=C2H5+HNO2                    3.2E02   3.190   26500 !
C2H6+CN=C2H5+HCN                      1.2E08   1.800    -994 ! 
C2H6+NCO=C2H5+HNCO                    1.5E-9   6.890   -2910 ! 
C2H5+N=C2H4+NH                        4.3E13   0.000       0 !          
C2H5+N=CH3+H2CN                       2.3E13   0.000       0 !         
C2H5+NO2=CH3CH2O+NO                   4.0E13  -0.200       0 ! 
C2H4+NH2=C2H3+NH3                     5.3E12   0.000   10274 !           
C2H3+NO=HCN+CH2O                      7.0E21  -3.382    1025 !          
C2H3+HONO=C2H4+NO2                    8.1E05   1.870    5504 ! 
C2H3+HNO2=C2H4+NO2                    8.1E05   1.870    4838 ! 
C2H3+NO2=CH2CHO+NO                    7.7E14  -0.600       0 ! 
C2H2+NCO=HCCO+HCN                     1.4E12   0.000    1815 ! 
C2H+NH3=C2H2+NH2                      7.2E12   0.000    -735 ! 
C2H+NO=HCN+CO                         4.6E13   0.000     570 ! 
C2H+NO=CN+HCO                         1.4E13   0.000     570 !  
C2H+NO2=HCCO+NO                       4.6E13   0.000    -258 ! 
C2+N2=CN+CN                           1.5E13   0.000   41730 !           
C2+NO=C2O+N                           2.3E13   0.000    8640 !          
CH3CH2O+NO=CH3CHO+HNO                 6.6E12   0.000       0 ! 
CH3CH2O+NO2=CH3CHO+HONO               1.7E12   0.000       0 ! 
CH2CH2OH+NO2=>CH2O+CH2OH+NO           7.0E12   0.000       0 ! 
CH2CHO+NO=HCN+HOCHO                   7.0E21  -3.382    1025 ! 
CH2CHO+NO2=CH2CO+HONO                 2.0E15  -0.680    1430 ! 
CH3CO+NO2=>CH3+CO2+NO                 1.5E13   0.000       0 ! 
HCCO+N=HCN+CO                         5.0E13   0.000       0 ! 
HCCO+NO=HCNO+CO                       7.5E12   0.000    -676 ! 
HCCO+NO=HCN+CO2                       2.1E12   0.000    -676 ! 
HCCO+NO2=HCNO+CO2                     1.6E13   0.000       0 ! 
C2O+NO=CO+NCO                         1.0E14   0.000     670 !       
C2O+NO2=CO2+NCO                       5.1E13   0.000     125 !       
NCN+M=C+N2+M                          8.9E14   0.000   62100 ! 966-1900 K
H+NCN=HNCN                            1.5E30  -5.430    4415 ! 1 atm
PLOG/1.000E-02	                      3.9E23  -4.340    5347/	!	500	2500	K	MAE	3.3%,	7.20%
PLOG/3.000E-02	                      3.3E25  -4.710    4102/	!	500	2500	K	MAE	2.7%,	5.70%
PLOG/1.000E-01	                      5.6E27  -5.130    3741/	!	500	2500	K	MAE	2.2%,	4.70%
PLOG/3.000E-01	                      1.7E29  -5.360    3947/	!	500	2500	K	MAE	2.1%,	4.70%
PLOG/1.000E00	                      1.5E30  -5.430    4415/	!	500	2500	K	MAE	2.3%,	5.10%
PLOG/3.000E00	                      2.6E30  -5.340    4870/	!	500	2500	K	MAE	2.6%,	5.90%
PLOG/1.000E01	                      1.2E30  -5.090    5275/	!	500	2500	K	MAE	3.2%,	7.10%
PLOG/3.000E01	                      1.9E29  -4.720    5476/	!	500	2500	K	MAE	4.0%,	8.80%
PLOG/1.000E02	                      5.1E27  -4.150    5370/	!	500	2500	K	MAE	5.0%,	10.80%
NCN+H=HCN+N                           2.2E11   0.710    5321 ! 1 atm
PLOG/1.000E-02	                      2.2E11   0.710	5321/	!	500	2500	K	MAE	0.4%,	1.00%
PLOG/3.000E-02	                      2.2E11   0.710	5321/	!	500	2500	K	MAE	0.4%,	1.00%
PLOG/1.000E-01	                      2.2E11   0.710	5321/	!	500	2500	K	MAE	0.4%,	1.00%
PLOG/3.000E-01	                      2.2E11   0.710	5321/	!	500	2500	K	MAE	0.4%,	1.00%
PLOG/1.000E00	                      2.2E11   0.710	5321/	!	500	2500	K	MAE	0.4%,	1.00%
PLOG/3.000E00	                      2.2E11   0.710	5321/	!	500	2500	K	MAE	0.4%,	1.00%
PLOG/1.000E01	                      2.2E11   0.710	5322/	!	500	2500	K	MAE	0.4%,	0.90%
PLOG/3.000E01	                      2.3E11   0.700	5327/	!	500	2500	K	MAE	0.4%,	0.90%
PLOG/1.000E02	                      2.5E11   0.690	5371/	!	500	2500	K	MAE	0.3%,	0.80%
NCN+H=HNC+N                           4.3E-04  4.690	2434 ! 1 atm
PLOG/1.000E-02	                      3.9E-04  4.700	2440/	!	500	2500	K	MAE	12.0%,	35.50%
PLOG/3.000E-02	                      3.9E-04  4.700	2440/	!	500	2500	K	MAE	12.0%,	35.50%
PLOG/1.000E-01	                      4.0E-04  4.700	2440/	!	500	2500	K	MAE	12.0%,	35.50%
PLOG/3.000E-01	                      4.0E-04  4.700	2438/	!	500	2500	K	MAE	12.0%,	35.60%
PLOG/1.000E00	                      4.3E-04  4.690	2434/	!	500	2500	K	MAE	12.1%,	35.80%
PLOG/3.000E00	                      4.9E-04  4.670	2423/	!	500	2500	K	MAE	12.3%,	36.30%
PLOG/1.000E01	                      7.1E-04  4.620	2408/	!	500	2500	K	MAE	12.8%,	37.50%
PLOG/3.000E01	                      1.7E-03  4.520	2622/	!	500	2500	K	MAE	13.1%,	38.30%
PLOG/1.000E02	                      9.6E-03  4.320	3641/	!	500	2500	K	MAE	11.3%,	31.80%
NCN+O=CN+NO                           2.5E13   0.170     -34 ! 
NCN+OH=NCNOH	                      1.8E32  -6.370	3924 ! 1 atm	
PLOG/1.000E-02	                      1.6E31  -6.650	2718/
PLOG/3.000E-02	                      2.9E31  -6.590	2940/
PLOG/5.000E-02	                      3.8E31  -6.550	3042/
PLOG/1.000E-01	                      2.2E32  -6.700	3421/
PLOG/3.000E-01	                      1.6E32  -6.510	3578/
PLOG/1.000E00	                      1.8E32  -6.370	3924/
PLOG/3.000E00	                      5.4E31  -6.080	4106/
PLOG/1.000E01                         6.5E30  -5.670	4217/
PLOG/3.000E01	                      2.2E29  -5.110	4086/
PLOG/1.000E02	                      1.5E27  -4.350	3691/
NCN+OH=NCO+NH                         1.7E18  -1.830    4143 ! 1 atm
PLOG/1.000E-02                        8.6E14  -0.950     734/
PLOG/3.000E-02                        2.6E15  -1.080    1128/
PLOG/5.000E-02                        5.4E15  -1.170    1391/
PLOG/1.000E-01                        1.7E16  -1.300    1843/
PLOG/3.000E-01                        1.4E17  -1.550    2791/
PLOG/1.000E00                         1.7E18  -1.830    4143/
PLOG/3.000E00                         1.0E19  -2.030    5607/
PLOG/1.000E01                         2.2E19  -2.080    7339/
PLOG/3.000E01                         6.4E18  -1.880    8866/
PLOG/1.000E02                         6.3E16  -1.250   10220/
NCN+OH=HCN+NO                         2.6E08   1.220    3593 ! 1 atm
PLOG/1.000E-02                        2.9E05   2.040    1505/
PLOG/3.000E-02                        6.9E05   1.940    1748/
PLOG/5.000E-02                        1.2E06   1.870    1902/
PLOG/1.000E-01                        2.9E06   1.760    2163/
PLOG/3.000E-01                        1.9E07   1.540    2727/
PLOG/1.000E00                         2.6E08   1.220    3593/
PLOG/3.000E00                         4.1E09   0.890    4624/
PLOG/1.000E01                         7.1E10   0.560    5985/
PLOG/3.000E01                         3.9E11   0.380    7329/
PLOG/1.000E02                         2.6E11   0.480    8655/
NCN+O2=NCO+NO                      1.3E12   0.000    23167 ! 
NCN+NO=CN+N2O                      1.9E12   0.000    6280 ! 704-1659 K
NCN+NCN=CN+CN+N2                   3.7E12   0.000       0 ! 966-1900 K
NCN+H2=HNCN+H                      4.1E13   0.000   24100 ! 
HNCN+O=HNC+NO                      1.2E14  -0.050      72 !
HNCN+O=NH+NCO                      5.6E13  -0.050      72 !
HNCN+O=CN+HNO                      9.4E12  -0.050      72 !
HNCN+OH=NCN+H2O                    1.0E05   2.480   -1887 !
HNCN+O2=NCN+HO2                    1.3E08   1.280   24200 !
NCNOH=NCO+NH	                   5.8E36  -7.620   59640 ! 1 atm	
 PLOG/1.000E-02	                   2.1E35  -7.730   56420/
 PLOG/3.000E-02	                   4.0E35  -7.670   56870/
 PLOG/5.000E-02	                   4.0E35  -7.610   57080/
 PLOG/1.000E-01	                   8.5E36  -7.930   57930/
 PLOG/3.000E-01	                   8.6E34  -7.200   57900/
 PLOG/1.000E00	                   5.8E36  -7.620   59640/
 PLOG/3.000E00	                   1.0E36  -7.270   60540/
 PLOG/1.000E01	                   7.1E34  -6.810   61640/
 PLOG/3.000E01	                   6.2E32  -6.100   62400/
 PLOG/1.000E02                     1.9E29  -4.970   62850/
NCNOH=>NCNO+H                      2.1E10  -1.120   66840 ! 1 atm; 
 PLOG/1.000E-02	                   9.9E-28  8.750   50680/
 PLOG/3.000E-02	                   1.5E03   0.490   71770/
 PLOG/5.000E-02	                   1.6E-16  5.850   56960/
 PLOG/1.000E-01	                   1.6E-04  2.580   64160/
 PLOG/3.000E-01	                   9.3E-01  1.660   64190/
 PLOG/1.000E00	                   2.1E10  -1.120   66840/
 PLOG/3.000E00	                   1.5E15  -2.310   67060/
 PLOG/1.000E01	                   5.9E20  -3.630   68410/
 PLOG/3.000E01	                   1.7E24  -4.350   69140/
 PLOG/1.000E02	                   9.2E26  -4.810   69960/
NCNOH=HCN+NO	                   4.2E30  -6.140   59260 ! 1 atm	
 PLOG/1.000E-02	                   1.5E23  -4.810   52570/
 PLOG/3.000E-02	                   1.2E24  -4.880   53810/
 PLOG/5.000E-02	                   5.4E24  -4.970   54490/
 PLOG/1.000E-01	                   1.2E27  -5.530   55960/
 PLOG/3.000E-01	                   1.7E27  -5.350   56960/
 PLOG/1.000E00	                   4.2E30  -6.140   59260/
 PLOG/3.000E00	                   2.1E31  -6.140   60460/
 PLOG/1.000E01	                   3.4E31  -5.990   61650/
 PLOG/3.000E01	                   5.3E30  -5.570   62460/
 PLOG/1.000E02	                   4.3E28  -4.780   62950/
NCNOH+H=HNCN+OH                    1.2E14   0.000       0 ! 
NCNOH+O=>NCNO+OH                   1.2E14   0.000       0 ! made irreversible!
NCNOH+O=CN+HONO                    6.0E13   0.000       0 !
NCNOH+OH=>NCNO+H2O                 6.0E13   0.000       0 ! made irreversible!
NCNO+H=>HNC+NO                     6.0E13   0.000       0 ! made irreversible!
NCNO+O=>NCO+NO                     6.0E13   0.000       0 ! made irreversible!
HNCNH+H=HNCN+H2                       4.8E08   1.500    7322 ! 
HNCNH+O=HNCN+OH                       3.4E08   1.500    4630 ! 
HNCNH+OH=HNCN+H2O                     2.4E06   2.000     -89 !
! ************************************************************************
!  Nitro and nitroso hydrocarbon subset                                  *
! ************************************************************************
CH3+NO(+M)=CH3NO(+M)                  9.0E12   0.000     192 ! 
 LOW /2.5E16 0.0 -2841/                                      !
 TROE /5.0 1E-30 120 1E30/                                   ! Fc=5.0exp(-T/120)
CH3NO+H=CH2NO+H2                      4.4E08   1.50      378 ! 
CH3NO+O=CH2NO+OH                      3.3E08   1.50     3616 ! 
CH3NO+OH=CH2NO+H2O                    3.6E06   2.00    -1192 ! 
CH3NO+CH3=CH2NO+CH4                   7.9E05   1.87     5415 ! 
CH3NO+NH2=CH2NO+NH3                   2.8E06   1.94     1073 ! 
CH3NO+O=CH3+NO2                       1.7E06   2.08        0 ! 
CH3NO+OH=CH3+HONO                     2.5E12   0.00      994 ! 
CH2NO=HNCO+H                          2.3E42  -9.11    53838 ! 1 atm 
 PLOG /0.1                            6.9E41  -9.30    51702./
 PLOG /1.0                            2.3E42  -9.11    53838./
 PLOG /10.                            1.7E38  -7.64    53579./
CH2NO+H=CH3+NO                        4.0E13   0.00        0 ! 
CH2NO+H=HCNO+H2                       4.8E08   1.50     -894 ! 
CH2NO+O=CH2O+NO                       7.0E13   0.00        0 ! 
CH2NO+O=HCNO+OH                       3.3E08   1.50     -894 ! 
CH2NO+OH=CH2OH+NO                     4.0E13   0.00        0 ! 
CH2NO+OH=HCNO+H2O                     2.4E06   2.00    -1192 ! 
CH2NO+O2=CH2O+NO2                     1.1E23  -3.29     3895 !  T=900-2500 !
CH2NO+CH3=C2H5+NO                     3.0E13   0.00        0 ! 
CH2NO+CH3=HCNO+CH4                    1.6E06   1.87    -1113 ! 
CH2NO+NH2=CH2NH2+NO                   3.0E13   0.00        0 ! 
CH2NO+NH2=HCNO+NH3                    1.8E06   1.94    -1152 ! 
C2H5+NO=C2H5NO                        1.4E11   0.000       0 ! 
C2H5NO+H=>C2H4+NO+H2                  9.8E13   0.000    9220 !
C2H5NO+H=CH3CHNO+H2                   4.4E08   1.50      378 ! 
C2H5NO+O=>C2H4+NO+OH                  1.1E-07  6.500     274 ! 
C2H5NO+O=CH3CHNO+OH                   3.3E08   1.50     3616 ! 
C2H5NO+OH=>C2H4+NO+H2O                9.2E06   2.000     990 !
C2H5NO+OH=CH3CHNO+H2O                 3.6E06   2.00    -1192 ! 
C2H5NO+HO2=>C2H4+NO+H2O2              1.1E05   2.500   16850 ! 
C2H5NO+O2=>C2H4+NO+HO2                7.3E05   2.500   49160 ! 
CH3CHNO=C2H4+NO                       2.0E13   0.00    22000 ! 
CH2CHNO+H=CHCHNO+H2                    4.4E08   1.500     378 ! 
CH2CHNO+H=C2H3+HNO                     1.8E13   0.000    2782 ! 
CH2CHNO+O=CHCHNO+OH                    3.3E08   1.500    3616 ! 
CH2CHNO+O=C2H3+NO2                     1.7E08   2.080       0 !
CH2CHNO+OH=CHCHNO+H2O                  3.6E06   2.000   -1192 ! 
CH2CHNO+OH=C2H3+HONO                   2.5E12   0.000     994 ! 
CHCHNO=C2H2+NO                         1.0E14   0.000     890 ! 
CH3NO2(+M)=CH3+NO2(+M)                1.8E16   0.000   58500 ! 
 LOW  /1.259E17 0 42000/                                     ! 
 TROE /0.183 1E-30 1E30/                                     ! 
CH3NO2+H=CH3+HNO2                     3.3E12   0.000    3730 ! 
CH3NO2+H=CH3NO+OH                     1.4E12   0.000    3730 ! 
CH3NO2+H=CH2NO2+H2                    4.9E13   0.000    9220 ! 0.5 C2H6+H
CH3NO2+O=CH2NO2+OH                    1.5E13   0.000    5350 ! 
CH3NO2+OH=CH2NO2+H2O                  5.0E05   2.000    1000 !  
CH3NO2+HO2=CH2NO2+H2O2                3.0E12   0.000   23000 ! 
CH3NO2+O2=CH2NO2+HO2                  2.0E13   0.000   57000 ! 
CH3NO2+CH3=CH2NO2+CH4                 5.5E-01  4.000    8300 ! 
CH3NO2+CH3O=CH2NO2+CH3OH              3.0E11   0.000    7000 ! 
CH3NO2+NO2=CH2NO2+HONO                3.0E11   0.000   32000 ! 
CH2NO2=CH2O+NO                        1.0E13   0.000   36000 ! 1 atm
 PLOG /0.05                           5.0E11   0.000   36000./
 PLOG /1.0                            1.0E13   0.000   36000./
CH2NO2+H=CH3+NO2                      5.0E13   0.000       0 ! 
CH2NO2+O=CH2O+NO2                     5.0E13   0.000       0 ! 
CH2NO2+OH=CH2OH+NO2                   1.0E13   0.000       0 ! 
CH2NO2+OH=CH2O+HONO                   1.0E13   0.000       0 ! 
CH2NO2+CH3=C2H5+NO2                   5.0E13   0.000       0 ! 
C2H5NO2=C2H5+NO2                      2.2E66 -15.49    76756 ! 1 atm
PLOG / 0.01                           3.0E62 -15.03    71312/
PLOG / 0.046                          8.9E64 -15.52    73513/
PLOG / 0.1                            5.6E65 -15.64    74502/
PLOG / 1                              2.2E66 -15.49    76756/
PLOG / 10                             8.6E63 -14.48    77543/
C2H5NO2=C2H4+HNO2                     6.9E67 -16.52    71461 ! 1 atm
PLOG / 0.01                           2.8E80 -20.74    74131/
PLOG / 0.046                          1.1E77 -19.55    73632/
PLOG / 0.1                            9.7E74 -18.87    73231/
PLOG / 1                              6.9E67 -16.52    71461/
PLOG / 10                             1.0E59 -13.71    68719/
C2H5NO2=CH2CHNO+H2O                   8.9E51 -20.019   92377 ! 
C2H5NO2=CH3CH2ONO                     2.1E10   1.000   60660 ! 
C2H5NO2+H=CH2CH2NO2+H2                9.8E13   0.000    9220 ! 
C2H5NO2+H=CH3CHNO2+H2                 2.6E07   1.650    2827 ! 
C2H5NO2+H=C2H5NO+OH                   1.4E12   0.000    3730 ! 
C2H5NO2+O=CH2CH2NO2+OH                1.1E-07  6.500     274 ! 
C2H5NO2+O=CH3CHNO2+OH                 1.9E07   1.850    1824 ! 
C2H5NO2+OH=CH2CH2NO2+H2O              9.2E06   2.000     990 ! 
C2H5NO2+OH=CH3CHNO2+H2O               4.6E11   0.150       0 !
C2H5NO2+OH=CH3CH2OH+NO2               2.0E10   0.000   -1000 !
C2H5NO2+HO2=CH2CH2NO2+H2O2            1.1E05   2.500   16850 ! 
C2H5NO2+HO2=CH3CHNO2+H2O2             8.2E03   2.550   10750 ! 
C2H5NO2+O2=CH2CH2NO2+HO2              7.3E05   2.500   49160 ! 
C2H5NO2+CH3=CH2CH2NO2+CH4             2.2E02   3.180    9622 ! 
C2H5NO2+CH3=CH3CHNO2+CH4              7.3E02   2.990    7948 ! 
C2H4+NO2=CH2CH2NO2                    9.4E11   0.000   14000 ! 
CH3CHNO2=C2H4+NO2                     2.0E13   0.00    22000 ! 
CH3O+NO(+M)=CH3ONO(+M)                6.0E14  -0.600       0 ! 
 LOW /8.14E25 -2.8  0/                                       !
 TROE /1.0 1E-30 900 1E30/                                   !
CH3ONO+H=CH3OH+NO                     1.2E11   0.000    1900 ! 
CH3ONO+H=CH2O+H2+NO                   1.4E11   0.000    1900 ! 
CH3ONO+O=CH3O+NO2                     1.4E13   0.000    5210 ! 
CH3ONO+OH=CH3OH+NO2                   6.0E13   0.000    3505 ! 
CH3CH2O+NO(+M)=CH3CH2ONO(+M)          1.2E13   0.000    -143 ! 
 LOW  /9.43E19 0 0/                                          ! 
 TROE /0.6 1E-30 1E30 1E30/                                  !
CH3CH2ONO+OH=CH3CH2OH+NO2             1.6E14   0.000    3505 ! 
CH3O+NO2(+M)=CH3ONO2(+M)              2.2E15  -0.880       0 !
 LOW  /2.911E23 -1.74 0/                                     !
 TROE /0.6 1E-30 1E30 1E30/                                  !
CH3ONO2+H=CH3O+HONO                   1.0E12   0.000       0 !
CH3ONO2+O=CH3O+NO3                    1.5E13   0.000    5260 ! 
CH3ONO2+OH=CH3O+HONO2                 4.9E11   0.000    2027 ! 
CH3CH2O+NO2(+M)=CH3CH2ONO2(+M)        5.1E15  -1.000       0 ! 
 LOW  /5.88E30 -4.0 0/                                       !
 TROE /0.6 1E-30 1E30 1E30/                                  ! Fc=0.6 
CH3CH2ONO2+OH=CH3CH2O+HONO2           2.2E12   0.000    2140 ! RAS/GLA08d TAL/RAV97
 DUPLICATE                                                   !
CH3CH2ONO2+OH=CH3CH2O+HONO2           3.2E10   0.000    -250 !
 DUPLICATE                                                   !   
! *****************************************************************************
!   Amino hydrocarbon subset                                                  *
! *****************************************************************************
CH3+NH2=CH3NH2                        5.1E52 -11.990   16790 ! 1 atm
 PLOG /0.1                            1.3E54 -12.720   15608./
 PLOG /1.0                            5.1E52 -11.990   16790./
 PLOG /10.                            1.6E47 -10.150   15687./
CH3NH2+M=CH2NH+H2+M                   2.4E13   0.000  107260 !
CH3NH2+H=CH2NH2+H2                    1.6E11   1.000    7200 !
CH3NH2+H=CH3NH+H2                     1.6E10   1.000    7480 ! 
CH3NH2+H=CH3+NH3                      7.8E08   1.170   10800 !
CH3NH2+O=CH2NH2+OH                    4.0E09   1.000     927 ! 
CH3NH2+O=CH3NH+OH                     1.7E09   1.000     927 ! 
CH3NH2+OH=CH2NH2+H2O                  3.9E03   2.900   -3630 ! 
CH3NH2+OH=CH3NH+H2O                   4.0E12   0.000       0 ! 
 DUP
CH3NH2+OH=CH3NH+H2O                   2.7E13   0.000    4836 ! 
 DUP
CH3NH2+HO2=CH2NH2+H2O2                2.1E00   3.560    9694 !
CH3NH2+HO2=CH3NH+H2O2                 5.0E-1   3.560    9694 !
CH2NH2+HO2=CH3NH2+O2                  2.8E01   3.035   -9950 ! 
CH3NH+HO2=CH3NH2+O2                   2.0E02   2.927   -7970 ! 
CH3NH2+CH3=CH2NH2+CH4                 1.5E06   1.870    9170 ! 
CH3NH2+CH3=CH3NH+CH4                  1.6E06   1.870    8842 ! 
CH3NH2+NH2=CH2NH2+NH3                 2.8E06   1.940    5494 ! 
CH3NH2+NH2=CH3NH+NH3                  1.8E06   1.940    7143 ! 
CH3+NH2=CH2NH2+H                      1.4E14  -0.430   11107 ! 1 atm 
 PLOG /0.1                            1.1E13  -0.130    9905./
 PLOG /1.0                            1.4E14  -0.430   11107./
 PLOG /10.                            7.4E12   0.000   12071./
CH3+NH2=CH3NH+H                       4.4E13  -0.310   16641 ! 1 atm
 PLOG /0.1                            1.2E13  -0.150   16144./
 PLOG /1.0                            4.4E13  -0.310   16641./
 PLOG /10.                            1.4E14  -0.420   17863./
CH3+NH2=CH2NH+H2                      4.8E11  -0.200   19403 ! 1 atm
 PLOG /0.1                            2.1E11  -0.100   19095./
 PLOG /1.0                            4.8E11  -0.200   19403./
 PLOG /10.                            2.9E12  -0.400   20506./
CH2NH2=CH2NH+H                         1.99E09   0.0   76000 ! MOD by analogy with NH2=NH+H
CH2NH2+H=CH2NH+H2                     4.8E08   1.500    -894 ! 
CH2NH2+O=CH2O+NH2                     7.0E13   0.000       0 ! 
CH2NH2+O=CH2NH+OH                     3.3E08   1.500    -894 ! 
CH2NH2+OH=CH2OH+NH2                   4.0E13   0.000       0 ! 
CH2NH2+OH=CH2NH+H2O                   2.4E06   2.000   -1192 ! 
CH2NH2+O2=CH2NH+HO2                   5.4E12   0.000    -676 ! 
CH2NH2+CH3=C2H5+NH2                   2.0E13   0.000    2702 ! 
CH2NH2+CH3=CH2NH+CH4                  1.6E06   1.870    -626 ! 
CH3NH=CH2NH2                          2.1E13   0.000   37000 ! 
CH3NH=CH2NH+H                         1.3E42  -9.240   41340 ! 1 atm
 PLOG /0.1                            1.6E36  -7.920   36342./
 PLOG /1.0                            1.3E42  -9.240   41340./
 PLOG /10.                            2.3E44  -9.510   45244./
CH3NH+H=CH2NH+H2                      7.2E08   1.500    -894 ! 
CH3NH+O=CH2NH+OH                      5.0E08   1.500    -894 ! 
CH3NH+OH=CH2NH+H2O                    3.6E06   2.000   -1192 ! 
CH3NH+O2=CH2NH+HO2                    1.9E-3   4.046    -560 ! 
CH3NH+CH3=CH2NH+CH4                   2.4E06   1.870   -1113 !
CH3NH+NO=CH2(S)+N2+H2O                8.1E28  -5.130    3760 ! 
CH2NH+H=H2CN+H2                       2.4E08   1.500    7322 ! 
CH2NH+H=HCNH+H2                       3.0E08   1.500    6130 ! 
CH2NH+O=H2CN+OH                       9.9E06   1.810    1913 ! 
CH2NH+O=HCNH+OH                       1.8E05   2.430    1376 ! 
CH2NH+O=CH2O+NH                       1.0E13   0.000    9780 ! 
CH2NH+OH=H2CN+H2O                     1.5E08   1.400    -580 !
CH2NH+OH=HCNH+H2O                     2.9E05   2.250     640 ! 
CH2NH+HO2=H2CN+H2O2                   8.2E03   1.000    5470 ! 
H2CN+HO2=CH2NH+O2                     6.0E12   0.000       0 !
HCNH+HO2=CH2NH+O2                     6.0E12   0.000       0 !
CH2NH+CH3=H2CN+CH4                    8.2E05   1.870    7123 ! 
CH2NH+CH3=HCNH+CH4                    5.3E05   1.870    9687 !
CH2NH+NH2=H2CN+NH3                    9.2E05   1.940    4441 ! 
CH2NH+NH2=HCNH+NH3                    1.8E06   1.940    6090 ! 
H2CN=HCN+H                            6.0E31  -6.460   32110 ! 1 atm 
 PLOG /0.1                            1.3E29  -6.030   29894./
 PLOG /1.0                            6.0E31  -6.460   32110./
 PLOG /10.                            3.5E29  -5.460   32547./
H2CN+H=HCN+H2                         4.2E13   0.000       0 ! 
H2CN+O=HCN+OH                         3.0E13   0.000       0 ! 
H2CN+OH=HCN+H2O                       6.0E12   0.000       0 ! 
H2CN+O2=HCN+HO2                       2.2E07   1.190    3367 ! 
H2CN+O2=CH2O+NO                       3.0E12   0.000    5961 !  
H2CN+NH2=HCN+NH3                      9.2E05   1.940   -1152 !  
H2CN+CH3=HCN+CH4                      9.2E05   1.940   -1152 !  
H2CN+NH=HCN+NH2                       1.7E08   1.500    -894 ! 
H2CN+N=CH2+N2                         2.0E13   0.000       0 ! 
HCNH=HCN+H                            6.1E28  -5.690   24271 ! 1 atm
 PLOG /0.1                            7.7E25  -5.200   21986./
 PLOG /1.0                            6.1E28  -5.690   24271./
 PLOG /10.                            6.2E26  -4.770   24818./
HCNH+H=H2CN+H                         2.0E13   0.000       0 ! 
HCNH+H=HCN+H2                         2.4E08   1.500    -894 ! 
HCNH+O=HNCO+H                         7.0E13   0.000       0 ! 
HCNH+O=HCN+OH                         1.7E08   1.500    -894 ! 
HCNH+OH=HCN+H2O                       1.2E06   2.000   -1192 !
HCNH+O2=HCN+HO2                       2.7E12   0.000    -676 ! 
HCNH+CH3=HCN+CH4                      8.2E05   1.870   -1113 ! 
CH3CH2NH2=C2H4+NH3                    6.2E67 -15.944   99348 ! 
C2H5+NH2(+M)=CH3CH2NH2(+M)            7.2E12   0.420       0 !  
CH3CHNH2+H=CH3CH2NH2                  1.7E13   0.220       0 ! 
CH2CH2NH2+H=CH3CH2NH2                 5.4E13   0.160       0 ! 
CH3CH2NH2+H=CH2CH2NH2+H2              1.2E07   1.800    5100 ! 
CH3CH2NH2+H=CH3CHNH2+H2               2.6E07   1.650    2830 !  
CH3CH2NH2+H=CH3CH2NH+H2               4.8E08   1.500    9700 ! 
CH3CH2NH2+O=CH2CH2NH2+OH              9.4E07   1.700    5460 ! 
CH3CH2NH2+O=CH3CHNH2+OH               6.8E12   0.000    1275 !  
CH3CH2NH2+O=CH3CH2NH+OH               3.3E08   1.500    6348 ! 
CH3CH2NH2+OH=CH2CH2NH2+H2O            1.6E12   0.000    1300 ! 
CH3CH2NH2+OH=CH3CHNH2+H2O             1.4E13   0.000       0 ! 
CH3CH2NH2+OH=CH3CH2NH+H2O             2.4E06   2.000     447 ! 
CH3CH2NH2+HO2=CH2CH2NH2+H2O2          1.2E04   2.550   15750 ! 
CH3CH2NH2+HO2=CH3CHNH2+H2O2           8.2E03   2.550   10750 ! 
CH3CH2NH2+CH3=CH2CH2NH2+CH4           2.2E02   3.180    9620 ! 
CH3CH2NH2+CH3=CH3CHNH2+CH4            7.3E02   2.990    7950 ! 
CH3CH2NH2+CH3=CH3CH2NH+CH4            1.6E06   1.870    8842 ! 
CH3CH2NH2+NH2=CH2CH2NH2+NH3           2.2E02   3.180    9620 ! 
CH3CH2NH2+NH2=CH3CHNH2+NH3            7.3E02   2.990    7950 ! 
CH3CH2NH2+NH2=CH3CH2NH+NH3            1.8E06   1.940    7140 ! 
C2H4+NH2=CH2CH2NH2                    1.2E11   0.000    3955 !  
CH2CH2NH2+H=CH2CHNH2+H2               1.8E12   0.000       0 ! 
CH2CH2NH2+O=CH2O+CH2NH2               9.6E13   0.000       0 ! 
CH2CH2NH2+OH=CH2CHNH2+H2O             2.4E13   0.000       0 ! 
CH2CH2NH2+HO2=>CH2O+OH+CH2NH2         2.4E13   0.000       0 !  
CH2CH2NH2+O2=CH2CHNH2+HO2             3.7E16  -1.630    3418 ! 
CH2CH2NH2+HCO=CH3CH2NH2+CO            6.0E13   0.000       0 ! 
CH2CH2NH2+CH3=CH2CHNH2+CH4            1.2E13  -0.320       0 ! 
CH2CHNH2+H(+M)=CH3CHNH2(+M)           1.4E09   1.463    1355 ! 
 LOW  /2.0E39 -6.642 5769/                                   !
 TROE /-0.569 299 9147 152.4/                                !
CH3CHNH2=CH3CHNH+H                    1.1E45 -10.240   47817 ! 
CH3CHNH2+H=CH2CHNH2+H2                4.9E08   1.700     588 ! 
CH3CHNH2+H=CH3+CH2NH2                 8.4E16  -0.891    2903 ! 
CH3CHNH2+H=C2H4+NH3                   4.7E21  -3.020    2845 !  
CH3CHNH2+H=C2H5+NH2                   2.0E13   0.000       0 ! 
CH3CHNH2+O=CH3+H2NCHO                 4.0E13   0.000       0 ! 
CH3CHNH2+O=CH2CHNH2+OH                2.5E13   0.000       0 ! 
CH3CHNH2+OH=CH2CHNH2+H2O              2.4E13   0.000       0 !  
CH3CHNH2+HO2=>CH3+OH+H2NCHO           2.4E13   0.000       0 !  
CH3CHNH2+O2=CH2CHNH2+HO2              6.7E20  -3.020    2504 !  
CH3CHNH2+HCO=CH3CH2NH2+CO             1.2E14   0.000       0 ! 
CH3CHNH2+CH3=CH2CHNH2+CH4             1.8E13   0.000    -769 !  
CH3CH2NH=CH2NH+CH3                    1.9E10   0.000   23500 ! 
CH3CH2NH=CH3CHNH+H                    1.6E36  -7.920   36342 ! 
CH3CH2NH+H=CH3+CH2NH2                 1.4E12   0.701     346 ! 
CH3CH2NH+H=CH3CHNH+H2                 7.2E08   1.500    -894 ! 
CH3CH2NH+O=CH3CHNH+OH                 5.0E08   1.500    -894 ! 
CH3CH2NH+OH=CH3CHNH+H2O               3.6E06   2.000   -1192 ! 
CH3CH2NH+CH3=CH3CHNH+CH4              2.4E06   1.870   -1113 ! 
CHCHNH2+H(+M)=CH2CHNH2(+M)            3.9E13   0.200       0 ! 
 LOW  /2.10E24 -1.3 0/                                       ! 
 TROE /0.5 1E-30 1E30 1E30/                                  ! 
CH2CNH2+H(+M)=CH2CHNH2(+M)            3.9E13   0.200       0 ! 
 LOW  /2.10E24 -1.3 0/                                       ! 
 TROE /0.5 1E-30 1E30 1E30/                                  ! 
CH2CHNH2+H=CHCHNH2+H2                 2.4E02   3.630   11266 !  
CH2CHNH2+H=CH2CNH2+H2                 2.4E02   3.630   11266 !  
CH2CHNH2+H=CH2CHNH+H2                 4.8E08   1.500    9700 ! 
CH2CHNH2+O=CH3+H2NCO                  3.9E12   0.000    1494 !  
 DUPLICATE                                                   !
CH2CHNH2+O=CH3+H2NCO                  6.2E13   0.000    6855 !
 DUPLICATE                                                   !
CH2CHNH2+O=CH2CHNH+OH                 3.3E08   1.500    6348 ! 
CH2CHNH2+OH=CHCHNH2+H2O               1.3E-1   4.200    -860 !  
CH2CHNH2+OH=CH2CNH2+H2O               1.3E-1   4.200    -860 !  
CH2CHNH2+OH=CH2CHNH+H2O               2.4E06   2.000     447 ! 
CH2CHNH2+CH3=CHCHNH2+CH4              6.0E07   1.560   16630 ! 
CH2CHNH2+CH3=CH2CNH2+CH4              6.0E07   1.560   16630 ! 
CH2CHNH2+CH3=CH2CHNH+CH4              1.6E06   1.870    8842 ! 
CH2CHNH2+NH2=CHCHNH2+NH3              5.3E12   0.000   10274 ! 
CH2CHNH2+NH2=CH2CNH2+NH3              5.3E12   0.000   10274 ! 
CH2CHNH2+NH2=CH2CHNH+NH3              1.8E06   1.940    7143 ! 
CH3CHNH=CH2CHNH2                      5.0E18  -2.4965  67995 ! 
CH2CHNH+H=CH3CHNH                     5.8E13   0.180    -125 ! 
CH3+HCNH=CH3CHNH                      1.8E13   0.000       0 ! 
CH3CHNH+H=CH2CHNH2+H                  3.0E13   0.000       0 !
CH3CHNH+H=CH3CNH+H2                   4.7E13  -0.350    3000 ! 
CH3CHNH+H=CH2CHNH+H2                  1.9E12   0.400    5359 ! 
CH3CHNH+H=CH3CHN+H2                   2.4E08   1.500    7322 ! 
CH3CHNH+O=CH3CNH+OH                   1.8E18  -1.900    2975 ! 
CH3CHNH+O=CH2CHNH+OH                  3.7E13  -0.200    3556 ! 
CH3CHNH+O=CH3CHN+OH                   1.7E08   1.500    4630 ! 
CH3CHNH+OH=CH3CNH+H2O                 2.4E11   0.300   -1000 ! 
CH3CHNH+OH=CH2CHNH+H2O                3.0E13  -0.600     800 ! 
CH3CHNH+OH=CH3CHN+H2O                 1.2E06   2.000     -89 ! 
CH3CHNH+CH3=CH3CNH+CH4                3.9E-07  5.800    2200 ! 
CH3CHNH+CH3=CH2CHNH+CH4               2.5E01   3.150    5727 ! 
CH3CHNH+CH3=CH3CHN+CH4                8.2E05   1.870    7123 ! 
CH3CHNH+NH2=CH3CHN+NH3                9.2E05   1.940    4441 ! 
NH2+C2H2=CHCHNH2                      7.8E-18  8.310    7430 ! 
CHCNH2+H(+M)=CHCHNH2(+M)              1.7E10   1.266    2709 ! 
 LOW  /6.3E31 -4.664 3780 /                                  ! 
 TROE /0.7878 -10212 1.E30 /                                 !
 H2/2/ CO/2/ CO2/3/ H2O/5/                                   !
CHCHNH2+H=CHCNH2+H2                   4.5E13   0.000       0 ! 
CHCHNH2+OH=CHCNH2+H2O                 2.0E13   0.000       0 ! 
CHCHNH2+O2=OCHCHO+NH2                 4.0E12   0.000       0 !           
CHCHNH2+CH3=CHCNH2+CH4                2.0E13   0.000       0 ! 
CHCNH2+H(+M)=CH2CNH2(+M)              1.7E10   1.266    2709 ! 
 LOW  /6.3E31 -4.664 3780 /                                 ! 
 TROE /0.7878 -10212 1.E30 /                                !
 H2/2/ CO/2/ CO2/3/ H2O/5/                                  !
CH2CNH2+H=CHCNH2+H2                   4.5E13   0.000       0 ! 
CH2CNH2+O=CH2CO+NH2                   3.0E13   0.000       0 ! 
CH2CNH2+OH=CHCNH2+H2O                 2.0E13   0.000       0 ! 
CH2CNH2+O2=OCHCHO+NH2                 4.0E12   0.000       0 !           
CH2CNH2+CH3=CHCNH2+CH4                2.0E13   0.000       0 ! 
CH2CHNH+H=CH3+HCNH                    1.0E14   0.000       0 !           
CH2CHNH+H=CH3CNH+H                    3.0E13   0.000       0 !           
CH2CHNH+H=CH2CNH+H2                   2.0E13   0.000       0 !           
CH2CHNH+O=CH2CNH+OH                   2.0E13   0.000       0 !           
CH2CHNH+OH=CH2CNH+H2O                 2.0E13   0.000       0 !           
CH2CHNH+OH=CH2OH+HCNH                 1.0E13   0.000       0 !           
CH2CHNH+O2=CH2O+CO+NH2                5.7E17  -1.757   11067 !           
CH3CNH=CH3+HNC                        6.5E18  -2.520   33000 !   
CH3CNH=CH3CN+H                        7.7E25  -5.200   24000 !           
CH3CNH+H=CH3+HCNH                     2.1E13   0.000       0 !  
CH3CNH+H=CH2CNH+H2                    1.2E13   0.000       0 !  
CH3CNH+H=CH3CN+H2                     2.4E08   1.500    -894 !           
CH3CNH+O=CH3+HNCO                     1.6E14   0.000       0 !  
CH3CNH+O=CH2CNH+OH                    5.3E13   0.000       0 !  
CH3CNH+O=CH3CN+OH                     1.7E08   1.500    -894 !           
CH3CNH+OH=CH2CNH+H2O                  1.2E13   0.000       0 !  
CH3CNH+OH=CH3CN+H2O                   1.2E06   2.000   -1192 !           
CH3CNH+O2=CH2O+CO+NH2                 1.9E12   0.000       0 !  
CH3CNH+CH3=CH2CNH+CH4                 5.3E13   0.000       0 !  
CH3CNH+CH3=CH3CN+CH4                  8.2E05   1.870   -1113 !           
CH3+HCN=CH3CHN                        1.0E12   0.000    9900 !          
CH3CHN+H=CH3CN+H2                     2.4E08   1.500    -894 !            
CH3CHN+H=CH2CHN+H2                    9.0E13   0.000   15100 !   
CH2CHN(S)+H2=CH3CHN+H                 7.2E13   0.000       0 !            
CH3CHN+O=CH3CN+OH                     1.7E08   1.500    -894 !          
CH3CHN+OH=CH3CN+H2O                   1.2E06   2.000   -1192 !           
CH3CHN+OH=CH2CHN+H2O                  1.1E03   3.000    2780 !   
CH3CHN+OH=CH2CHN(S)+H2O               4.4E13  -0.3485   -727 !   
CH3CHN+NH2=CH3CN+NH3                  9.2E05   1.940   -1152 !           
CHCNH2+H=CHCNH+H2                     4.8E08   1.500    9706 !  
CHCNH2+O=CHCNH+OH                     3.3E08   1.500    6348 !  
CHCNH2+O=HCCO+NH2                     1.4E07   2.000    1900 ! 
CHCNH2+OH=CHCNH+H2O                   2.0E12   0.000       0 !  
CHCNH2+CH3=CHCNH+CH4                  1.6E06   1.870    8842 !  
CHCNH2+NH2=CHCNH+NH3                  1.8E06   1.940    7143 !  
CH2CNH=CH3CN                          2.5E13   0.000   70300 !           
CH2CNH+H=CH3CN+H                      3.0E13   0.000       0 !           
CH2CNH+H=CH3+HNC                      3.3E10   0.851    2840 !                
CH2CNH+H=CHCNH+H2                     3.0E07   2.000   10000 !                
CH2CNH+H=CH2CN+H2                     2.4E08   1.500    7322 !           
CH2CNH+O=CH2+HNCO                     1.8E12   0.000    1350 !                
CH2CNH+O=CHCNH+OH                     2.0E07   2.000   10000 !                
CH2CNH+O=CH2CN+OH                     1.7E08   1.500    4630 !           
CH2CNH+OH=CH2OH+HNC                   1.0E12   0.000   -1013 !                
CH2CNH+OH=CH3+HNCO                    6.7E11   0.000   -1013 !                
CH2CNH+OH=CHCNH+H2O                   1.0E07   2.000    3000 !                
CH2CNH+OH=CH2CN+H2O                   1.2E06   2.000     -89 !           
CH2CNH+CH3=CH2CN+CH4                  8.2E05   1.870    7123 !           
CH2CNH+NH2=CH2CN+NH3                  9.2E05   1.940    4441 !           
CH2CHN+H=CH3+HCN                      1.0E13   0.000       0 !           
CH2CHN+O=CH2O+HCN                     5.0E13   0.000       0 !           
CH2CHN+O2=CH2O+HNCO                   1.0E12   0.000       0 !          
CH2CHN(S)+M=CH2CHN+M                  1.0E13   0.000       0 !           
 H/0/
CH2CHN(S)+H=CH2CHN+H                  1.0E14   0.000       0 !           
CH2CHN(S)+H=CH3+HCN                   3.0E13   0.000       0 !           
CH2CHN(S)=c-C2H3N                     3.0E13   0.000    4000 !           
CH2CHN(S)=CH3CN                       3.0E13   0.000    8000 !           
CH2CHN(S)+O=>HCO+HCN+H                3.0E13   0.000       0 !           
CH2CHN(S)+OH=>CH2O+HCN+H              3.0E13   0.000       0 !           
c-C2H3N=CH3CN                         4.7E13   0.000   41500 !          
c-C2H3N+H=CH2NCH2                     9.8E09   1.212    1969 !           
c-C2H3N+H=CH2CHNH                     1.1E10   1.229    2422 !           
c-C2H3N+O=>H2CN+HCO                   1.0E13   0.000       0 !           
c-C2H3N+O=>C2H3+NO                    1.0E13   0.000       0 !           
c-C2H3N+OH=>H2CN+CH2O                 5.0E12   0.000       0 !          
CHCNH+H=CH2+HNC                       1.5E14   0.000       0 !           
CHCNH+O=H+CO+HNC                      1.0E14   0.000       0 !           
CHCNH+OH=HCO+HCNH                     1.0E13   0.000       0 !           
CHCNH+O2=HNCO+HCO                     4.9E12  -0.142    1150 !           
CHCNH+O2=HNC+CO+OH                    1.6E11  -0.020    1020 !           
CHCNH+O2=HNC+HCO+O                    2.2E02   2.690    3540 !           
H2NCHO(+M)=CO+NH3(+M)                 1.0E14   0.000   75514 !          
LOW  / 8.3E14 0.00 49084/
H2NCHO+M=HCO+NH2+M                    1.4E16   0.000   72900 !           
H2NCHO+M=H2NCO+H+M                    4.6E15   0.000   64200 !           
H2NCHO+H=H2NCO+H2                     1.3E13   0.000    6955 !           
H2NCHO+H=HCO+NH3                      1.0E13   0.000   19100 !     
H2NCHO+O=H2NCO+OH                     4.0E08   1.500    5196 !  
H2NCHO+OH=H2NCO+H2O                   8.0E12   0.000       0 !  
H2NCHO+CH3=H2NCO+CH4                  7.0E05   2.000    9000 !         
H2NCHO+NH2=H2NCO+NH3                  2.0E06   2.000    5000 !        
HOCO+NO=CO2+HNO                      5.0E09   1.000       0 ! #        
HOCO+NH2=CO2+NH3                     2.0E13   0.000       0 !
H2NCO(+M)=CO+NH2(+M)                  5.9E12   0.000   25000 !           
 LOW  / 1.0E14 0.00 21700/
H2NCO+H=HNCO+H2                       3.0E13   0.000       0 !           
H2NCO+O=HNCO+OH                       3.0E13   0.000       0 !           
H2NCO+OH=HNCO+H2O                     3.0E13   0.000       0 !          
CH3NHCH2+H(+M)=CH3NHCH3(+M)           5.2E17  -0.990    1580 ! 
 LOW  /1.99E41 -7.08 6685/                                   !
 TROE /0.8422 125 2219 6882/                                 !
CH3NCH3+H=CH3NHCH3                    1.0E12   0.000       0 !          
CH3NHCH3+H=CH3NHCH2+H2                5.6E08   1.500    5464 !  
CH3NHCH3+H=CH3NCH3+H2                 4.8E08   1.500    9706 !  
CH3NHCH3+O=CH3NHCH2+OH                6.1E12   0.000     556 ! 
CH3NHCH3+O=CH3NCH3+OH                 3.0E12   0.000     556 !          
CH3NHCH3+OH=CH3NHCH2+H2O              2.0E13   0.000       0 !         
CH3NHCH3+OH=CH3NCH3+H2O               1.9E13   0.000       0 !  
CH3NHCH3+CH3=CH3NHCH2+CH4             1.5E06   1.870    9170 !  ch3nh2+ch3
CH3NHCH3+CH3=CH3NCH3+CH4              1.6E06   1.870    8842 !  ch3nh2+ch3
CH3NHCH3+NH2=CH3NHCH2+NH3             2.8E06   1.940    5494 !  
CH3NHCH3+NH2=CH3NCH3+NH3              1.8E06   1.940    7143 !  
CH3NHCH2=CH3+CH2NH                    9.8E43	-10.302   37459 !           
CH3NHCH2=CH3NCH2+H                    5.9E44 -10.314   46803 !           
CH3NHCH2+H=CH3NCH2+H2                 4.8E08   1.500    -894 !           
CH3NHCH2+O=CH2O+CH3NH                 7.0E13   0.000       0 !           
CH3NHCH2+O=CH3NCH2+OH                 3.3E08   1.500    -894 !           
CH3NHCH2+OH=CH2OH+CH3NH               4.0E13   0.000       0 !           
CH3NHCH2+OH=CH3NCH2+H2O               2.4E06   2.000   -1192 !           
CH3NHCH2+CH3=C2H5+CH3NH               2.0E13   0.000    2702 !           
CH3NHCH2+CH3=CH3NCH2+CH4              1.6E06   1.870    -626 !           
CH3NCH3=CH3NCH2+H                     1.6E35  -7.544   38425 !        
CH3NCH3+H=CH3NCH2+H2                  3.2E12   0.000       0 ! 
CH3NCH3+O=CH3NO+CH3                   5.0E13   0.000       0 !          
CH3NCH3+OH=CH3NCH2+H2O                2.4E13   0.000       0 ! 
CH3NCH3+O2=CH3NO+CH3O                 1.0E09   1.000    6000 !       
CH3NCH3+CH3=CH3NCH2+CH4               6.0E12   0.000       0 !           
CH2NCH2+H=CH3NCH2                     5.8E13   0.180    -125 !           
CH3NCH2+H=CH2NCH2+H2                  5.6E08   1.500    5464 !  
CH3NCH2+H=CH3NCH+H2                   3.0E08   1.500    6130 !           
CH3NCH2+O=CH2NCH2+OH                  4.0E08   1.500    5196 !  
CH3NCH2+O=CH3NCH+OH                   2.2E08   1.500    5404 !            
CH3NCH2+OH=CH2NCH2+H2O                8.0E12   0.000       0 !  
CH3NCH2+OH=CH3NCH+H2O                 2.4E06   2.000     457 !           
CH3NCH2+CH3=CH2NCH2+CH4               1.5E06   1.870    9170 !  
CH3NCH2+CH3=CH3NCH+CH4                5.3E05   1.870    9687 !           
CH3NCH2+NH2=CH2NCH2+NH3               2.8E06   1.940    5494 !  
CH3NCH2+NH2=CH3NCH+NH3                1.8E06   1.940    6090 !           
CH2NCH2=CH3NCH                        1.3E45 -10.068   66111 !  
CH2NCH2+H=CH3+H2CN                    3.0E13   0.000       0 !           
CH2NCH2+O=CH2O+H2CN                   3.0E13   0.000       0 !           
CH2NCH2+OH=CH2OH+H2CN                 2.0E13   0.000       0 !           
CH3NCH=CH3+HCN                        8.1E15  -2.375   14942 !          
CH3NCH+H=CH2NCH2+H                    2.0E13   0.000       0 !            
CH3NCH+O=>CH3+NCO+H                   7.0E13   0.000       0 !            
C2H2+O=C2H+OH                   3.2E15  -0.6       15000
C2H+C2H2=C4H2+H                      2.47E12   0.5       -391 ! 
!********************************************
! *   CH3OCH3 reactions                      *
! ********************************************
CH3OCH3(+M) = CH3+CH3O(+M)                4.3790E+21 -1.5652E+00  8.3842E+04 ! 
      LOW / 1.1253E+62 -1.2019E+01  9.4882E+04/
      TROE / 0.0  5.1603E+02  1.0  3.6670E+03/
CH3OCH3+OH = CH3OCH2+H2O                    6.710E+06  2.00 -6.2988E+02 !
CH3OCH3+H=CH3OCH2+H2               1.2E01   4.00    2050
CH3OCH3+O=CH3OCH2+OH               5.0E13   0.00    4600
CH3OCH3+HO2 = CH3OCH2+H2O2                  2.000E+13  0.00  1.650E+04 !
CH3OCH3+CH3O2=CH3OCH2+CH3O2H 1.268e-003 4.640 10556.0 !
CH3OCH3+O2=CH3OCH2+HO2             4.1E13   0.00   44910
CH3OCH3+CH3 = CH3OCH2+CH4                   2.680E+01  3.7779 9.6313E+03 !
CH3OCH3+CH3O=CH3OCH2+CH3OH         6.0E11   0.00    4075 
CH3OCH3+CH3OCH2O2=CH3OCH2+CH3OCH2O2H 5.000e+012 0.000 17690.0 !
CH3OCH3+OCHO=CH3OCH2+HOCHO   1.000e+013 0.000 17690.0 !
CH3OCH2=CH3+CH2O                   1.6E13   0.00   25500 
CH3OCH2+CH3O=CH3OCH3+CH2O          2.4E13   0.00       0
CH3OCH2+CH2O=CH3OCH3+HCO           5.5E03   2.80    5860
CH3OCH2+CH3HCO=CH3OCH3+CH3CO       1.3E12   0.00    8500
CH3OCH2+HO2=CH3OCH2O+OH            9.6E12   0.00       0
CH3OCH2+NO2=CH3OCH2O+NO	           1.0E13   0.00       0
CH3OCH2+O2=CH3OCH2O2                  2.0E12   0.00      0 
CH3OCH2+O2=CH2OCH2O2H 1.0 1.0 1.0				! 
plog/ 1.000e+001 9.670e+024 -4.36 8417./ 
plog/ 2.000e+001 4.080e+023 -3.90 8494./ 
plog/ 5.000e+001 5.080e+021 -3.28 8585./ 
plog/ 1.000e+002 1.620e+020 -2.81 8619./ 
CH3OCH2+O2=CH2O+CH2O+OH 1.0 1.0 1.0				!
plog/ 1.000e-003 8.010e+021 -3.18 3067./ 
plog/ 1.000e-002 1.730e+023 -3.55 4050./ 
plog/ 1.000e+000 2.040e+031 -5.76 11594./ 
plog/ 2.000e+000 5.990e+031 -5.87 12710./ 
plog/ 1.000e+001 9.390e+030 -5.59 14517./ 
plog/ 2.000e+001 1.090e+030 -5.30 15051./ 
plog/ 5.000e+001 3.580e+028 -4.88 15664./ 
plog/ 1.000e+002 2.410e+027 -4.55 16107./
CH3OCH2O+OH=CH3OCH2O2H 2.000e+013 0.000 0.0
CH3OCH2O = CH3O+CH2O                        9.722E+15 -1.10  2.064E+04 !
CH3OCH2O2+CH2O=CH3OCH2O2H+HCO         2.0E12   0.00   11665
CH3OCH2O2+NO=CH3OCH2O+NO2	      2.5E12   0.00    -258
CH3OCH2O2+CH3HCO=CH3OCH2O2H+CH3CO     2.8E12   0.00   13600
CH3OCH2O2+CH3OCH2O2 = O2+CH3OCH2O+CH3OCH2O  1.597E+23 -4.50  0.000E+00 !
CH3OCH2O2+CH3OCH2O2 = O2+CH3OCHO+CH3OCH2OH  6.844E+22 -4.50  0.000E+00 !
CH3OCH2O2 = CH2OCH2O2H                      6.000E+10  0.00  2.150E+04! 
CH3OCH2O2=CH2O+CH2O+OH 1.0 1.0 1.0				!
plog/ 1.000e-003 2.060e+036 -8.32 33415./ 
plog/ 1.000e-002 2.070e+039 -8.86 35842./ 
plog/ 1.000e+000 1.120e+040 -8.42 39835./ 
plog/ 2.000e+000 9.720e+038 -8.04 39923./ 
plog/ 1.000e+001 6.280e+035 -6.97 39900./ 
plog/ 2.000e+001 1.600e+034 -6.46 39850./ 
plog/ 5.000e+001 8.320e+031 -5.75 39719./ 
plog/ 1.000e+002 1.220e+030 -5.20 39549./ 
CH2OCH2O2H = OH+CH2O+CH2O                   1.500E+13  0.00  2.050E+04 !
CH2OCH2O2H+O2 => O2CH2OCH2O2H                7.000E+11  0.00  0.000E+00 ! 
O2CH2OCH2O2H = HO2CH2OCHO+OH                4.000E+10  0.00  1.850E+04 !
HO2CH2OCHO => OCH2OCHO+OH                    3E16  0.0  4.300E+04 ! 
CH2O+OCHO=OCH2OCHO                          1.250e+011 0.000 11900.0   !
OCH2OCHO=HOCH2OCO                         1.000E+11  0.00  1.400E+04
HOCH2OCO=HOCH2O+CO                        2.177E+16 -2.69  1.720E+04 !
HOCH2OCO=CH2OH+CO2                        5.311E+15 -2.61  2.081E+04 !
CH3+O2(+M)=CH3O2(+M)	              7.8E8    1.2        0
LOW/5.8E25  -3.3  0/
TROE/0.664  0.1E6  0.1E2/            
CH3O2+H=CH3O+OH                       9.64E13  0.0        0
CH3O2+O=CH3O+O2                       2.59E13  0.0        0
CH3O2+OH=CH3O+HO2                     6.00E13  0.0        0
CH3O2+HO2=CH3OOH+O2                   2.50E11  0.0        0
CH3O2+H2O2=CH3OOH+HO2                 2.40E12  0.0     9940
CH3O2+CH2O=CH3OOH+HCO	              2.00E12  0.0    11665
CH3O2+CH4=CH3OOH+CH3	              1.8E11   0.0    18500
CH3O2+CH3=CH3O+CH3O	              2.4E13   0.0        0
CH3O2+CH3O=CH2O+CH3OOH	              3.0E11   0.0        0
CH3O2+CH2OH=CH2O+CH3OOH	              1.2E13   0.0        0
CH3O2+CH3OH=CH3O+CH2OH+OH             1.8E12   0.0    13700
CH3O2+CH3O2=CH3O+CH3O+O2              1.0E11   0.0      300
CH3O2+CH3O2=CH3OH+CH2O+O2             4.0E9    0.0    -2210
CH3O2+NO=CH3O+NO2                     5.5E11  0.0     -1192
CH3OOH=CH3O+OH	                      6.3E14   0.0    42300
CH3OOH+H=CH3O2+H2	              8.8E10   0.0     1860
CH3OOH+O=CH3O2+OH	              1.0E12   0.0     3000
CH3OOH+OH=CH3O2+H2O	              1.8E12   0.0     -378
CH3ONO=CH3+NO2                        7E10   0.0    0 !
CH3NO2+H=HONO+CH3	              3.3E12   0.0     3730
CH3NO2+H=H2CNO2+H2	              5.4E02   3.50    5200
CH3NO2+O=H2CNO2+OH	              1.5E13   0.00    5350
CH3NO2+OH=H2CNO2+H2O	              5.05E05  2.00    1000 !
CH3NO2+OH=CH3OH+NO2	              2.0E10   0.00   -1000
CH3NO2+HO2=H2CNO2+H2O2	              3.0E12   0.00   23000
CH3NO2+O2=H2CNO2+HO2	              2.0E13   0.00   57000
CH3NO2+CH3=H2CNO2+CH4	              5.5E-1   4.00    8300
CH3NO2+CH3O=H2CNO2+CH3OH              3.0E11   0.00    7000
CH3NO2+NO2=H2CNO2+HONO	              3.0E11   0.00   32000
H2CNO2=CH2O+NO                        1.0E13   0.00   36000
END
