# Supplementary material for: Experimental and Modeling High-Pressure Study of Ammonia–Methane Oxidation in a Flow Reactor
Source: Energy Fuels. 2024 Jan 8;38(2):1399–415. doi: 10.1021/acs.energyfuels.3c03959 (PMC10804275; doi:10.1021/acs.energyfuels.3c03959)
Supplement: Supplementary file 3 — ef3c03959_si_003.txt [file ef3c03959_si_003.txt]

THERMO ALL
0200.00  1000.00  6000.00
N2                ATcT3EN   2    0    0    0G    200.00   6000.00 1000.00      1
 2.93802970E+00 1.41838030E-03-5.03281045E-07 8.07555464E-11-4.76064275E-15    2
-9.17180990E+02 5.95521985E+00 3.53603521E+00-1.58270944E-04-4.26984251E-07    3
 2.37542590E-09-1.39708206E-12-1.04749645E+03 2.94603724E+00 0.00000000E+00    4
AR                ATcT3EAR  1    0    0    0G    200.00   6000.00 1000.00      1
 2.49989176E+00 1.56134837E-07-7.76108557E-11 1.52928085E-14-1.05304493E-18    2
-7.45328403E+02 4.38029835E+00 2.49988611E+00 2.13037960E-07 8.97320772E-10    3
-2.31395752E-12 1.30201393E-15-7.45354481E+02 4.38024367E+00 0.00000000E+00    4
HE                ATcT3EHE  1    0    0    0G    200.00   6000.00 1000.00      1
 2.49985609E+00 2.19365392E-07-1.07525085E-10 2.07198041E-14-1.39358612E-18    2
-7.45309155E+02 9.29535014E-01 2.49976293E+00 1.01013432E-06-8.24578465E-10    3
-6.85983306E-13 7.24751856E-16-7.45340917E+02 9.29800315E-01 0.00000000E+00    4
H2                ATcT3EH   2    0    0    0G    200.00   6000.00 1000.00      1
 2.90207649E+00 8.68992581E-04-1.65864430E-07 1.90851899E-11-9.31121789E-16    2
-7.97948726E+02-8.45591320E-01 2.37694204E+00 7.73916922E-03-1.88735073E-05    3
 1.95517114E-08-7.17095663E-12-9.21173081E+02 5.47184736E-01 0.00000000E+00    4
O2                ATcT3EO   2    0    0    0G    200.00   6000.00 1000.00      1
 3.65980488E+00 6.59877372E-04-1.44158172E-07 2.14656037E-11-1.36503784E-15    2
-1.21603048E+03 3.42074148E+00 3.78498258E+00-3.02002233E-03 9.92029171E-06    3
-9.77840434E-09 3.28877702E-12-1.06413589E+03 3.64780709E+00 0.00000000E+00    4
O2(t)             ATcT3EO   2    0    0    0G    200.00   6000.00 1000.00      1
 3.48049505E+00 1.04091268E-03-3.88726980E-07 6.58742056E-11-3.97789397E-15    2
-1.15639435E+03 4.38635511E+00 3.78446324E+00-3.01443921E-03 9.89939387E-06    3
-9.74638732E-09 3.27154648E-12-1.06409971E+03 3.64978147E+00 0.00000000E+00    4
O2(s)             ATcT3EO   2    0    0    0G    200.00   6000.00 1000.00      1
 3.40050706E+00 1.14634868E-03-3.61621888E-07 5.91985813E-11-3.83264960E-15    2
 1.02376148E+04 4.46754383E+00 3.78638153E+00-3.17773738E-03 1.09129018E-05    3
-1.12416705E-08 3.96072435E-12 1.02879147E+04 3.26465875E+00 1.13516664E+04    4
O3                ATcT3EO   3    0    0    0G    200.00   6000.00 1000.00      1
 1.01625308E+01-7.76896990E-03 5.47843588E-06-1.22951829E-09 8.79720138E-14    2
 1.34525105E+04-2.90111737E+01 3.31673393E+00 2.68546939E-03 1.22411660E-05    3
-2.07427723E-08 9.22985344E-12 1.58667815E+04 8.66105917E+00 1.70465628E+04    4
H                 ATcT3EH   1    0    0    0G    200.00   6000.00 1000.00      1
 2.49985211E+00 2.34582548E-07-1.16171641E-10 2.25708298E-14-1.52992005E-18    2
 2.54738024E+04-4.45864645E-01 2.49975925E+00 6.73824499E-07 1.11807261E-09    3
-3.70192126E-12 2.14233822E-15 2.54737665E+04-4.45574009E-01 2.62191345E+04    4
O                 ATcT3EO   1    0    0    0G    200.00   6000.00 1000.00      1
 2.55160087E+00-3.83085457E-05 8.43197478E-10 4.01267136E-12-4.17476574E-16    2
 2.92287628E+04 4.87617014E+00 3.15906526E+00-3.21509999E-03 6.49255543E-06    3
-5.98755115E-09 2.06876117E-12 2.91298453E+04 2.09078344E+00 2.99753606E+04    4
O(t)              ATcT3EO   1    0    0    0G    200.00   6000.00 1000.00      1
 2.56355540E+00-6.96013118E-05 2.84669076E-08-5.00880169E-12 3.18531252E-16    2
 2.92253549E+04 4.81389530E+00 3.15906526E+00-3.21509999E-03 6.49255543E-06    3
-5.98755115E-09 2.06876117E-12 2.91298453E+04 2.09078344E+00 2.99753606E+04    4
O(s)              ATcT3EO   1    0    0    0G    200.00   6000.00 1000.00      1
 2.49369616E+00 1.37618339E-05-1.00401422E-08 2.76013257E-12-2.01598308E-16    2
 5.19988681E+04 4.65053069E+00 2.49994929E+00 1.71934975E-07-3.45213613E-10    3
 3.71340017E-13-1.70963779E-16 5.19967693E+04 4.61686665E+00 5.27421972E+04    4
OH                ATcT3EH   1O   1    0    0G    200.00   6000.00 1000.00      1
 2.84581721E+00 1.09723818E-03-2.89121101E-07 4.09099910E-11-2.31382258E-15    2
 3.71706610E+03 5.80339915E+00 3.97585165E+00-2.28555291E-03 4.33442882E-06    3
-3.59926640E-09 1.26706930E-12 3.39341137E+03-3.55397262E-02 4.50901087E+03    4
OH*               ATcT3EH   1O   1    0    0G    200.00   6000.00 1000.00      1
 2.75582920E+00 1.39848756E-03-4.19428493E-07 6.33453282E-11-3.56042218E-15    2
 5.09751756E+04 5.62581429E+00 3.46084428E+00 5.01872172E-04-2.00254474E-06    3
 3.18901984E-09-1.35451838E-12 5.07349466E+04 1.73976415E+00 5.17770741E+04    4!
HO2               ATcT3EH   1O   2    0    0G    200.00   6000.00 1000.00      1
 4.10564010E+00 2.04046836E-03-3.65877562E-07 1.85973044E-11 4.98818315E-16    2
 4.32898769E+01 3.30808126E+00 4.26251250E+00-4.45642032E-03 2.05164934E-05    3
-2.35794011E-08 9.05614257E-12 2.62442356E+02 3.88223684E+00 1.47417835E+03    4
H2O               ATcT3EH   2O   1    0    0G    200.00   6000.00 1000.00      1
 2.73117512E+00 2.95136995E-03-8.35359785E-07 1.26088593E-10-8.40531676E-15    2
-2.99169082E+04 6.55183000E+00 4.20147551E+00-2.05583546E-03 6.56547207E-06    3
-5.52906960E-09 1.78282605E-12-3.02950066E+04-8.60610906E-01-2.90858262E+04    4
H2O2              ATcT3EH   2O   2    0    0G    200.00   6000.00 1000.00      1
 4.54017480E+00 4.15970971E-03-1.30876777E-06 2.00823615E-10-1.15509243E-14    2
-1.79514029E+04 8.55881745E-01 4.23854160E+00-2.49610911E-04 1.59857901E-05    3
-2.06919945E-08 8.29766320E-12-1.76486003E+04 3.58850097E+00-1.62917334E+04    4
CO                ATcT3EC   1O   1    0    0G    200.00   6000.00 1000.00      1
 3.03397274E+00 1.37328118E-03-4.96445087E-07 8.10281447E-11-4.85331749E-15    2
-1.42586044E+04 6.10076092E+00 3.59508377E+00-7.21196937E-04 1.28238234E-06    3
 6.52429293E-10-8.21714806E-13-1.43448968E+04 3.44355598E+00-1.32928623E+04    4
CO2               ATcT3EC   1O   2    0    0G    200.00   6000.00 1000.00      1
 4.63537470E+00 2.74559459E-03-9.98282389E-07 1.61013606E-10-9.22018642E-15    2
-4.90203677E+04-1.92887630E+00 2.20664321E+00 1.00970086E-02-9.96338809E-06    3
 5.47155623E-09-1.27733965E-12-4.83529864E+04 1.05261943E+01-4.73241678E+04    4
CH4               ATcT3EC   1H   4    0    0G    200.00   6000.00 1000.00      1
 1.68377091E+00 1.00130251E-02-3.31267639E-06 5.30233546E-10-3.13372430E-14    2
-1.00187792E+04 9.71477402E+00 5.00701913E+00-1.26484158E-02 4.66821073E-05    3
-4.59210565E-08 1.57633618E-11-1.02223522E+04-4.04227377E+00-8.96257618E+03    4
CH3               ATcT3EC   1H   3    0    0G    200.00   6000.00 1000.00      1
 2.92198336E+00 5.37478625E-03-1.99748367E-06 2.97584806E-10-1.71860088E-14    2
 1.65446753E+04 5.25396822E+00 3.61264389E+00 3.09209041E-03 9.25474611E-07    3
-1.65776770E-09 6.07243533E-13 1.63849955E+04 1.79994780E+00 1.76047468E+04    4
CH2 (t)           ATcT3EC   1H   2    0    0G    200.00   6000.00 1000.00      1
 2.81412990E+00 3.79513443E-03-7.38424949E-07 7.19948955E-11-2.63188525E-15    2
 4.61859709E+04 6.52945537E+00 3.74842895E+00 1.07655977E-03 3.62462012E-06    3
-4.46165519E-09 1.95224874E-12 4.58990472E+04 1.63509483E+00 4.70886746E+04    4
CH2(S)            ATcT3EC   1H   2    0    0G    200.00   6000.00 1000.00      1
 2.86931299E+00 3.39756979E-03-1.00599964E-06 1.50562822E-10-8.61237607E-15    2
 5.06285244E+04 5.53163503E+00 4.18489675E+00-2.16396813E-03 7.68523621E-06    3
-5.98243427E-09 1.67910304E-12 5.03923371E+04-7.17772105E-01 5.16008125E+04    4
CH                ATcT3EC   1H   1    0    0G    200.00   6000.00 1000.00      1
 2.74988924E+00 1.36248089E-03-2.71161485E-07 2.47828427E-11-1.18067699E-15    2
 7.08999411E+04 6.13979299E+00 3.49602032E+00 2.77423807E-04-1.57433829E-06    3
 3.07038632E-09-1.40468135E-12 7.06500301E+04 2.05802158E+00 7.16962797E+04    4
CH(d)             ATcT3EC   1H   1    0    0G    200.00   6000.00 1000.00      1
 2.79005500E+00 1.47366726E-03-4.89952372E-07 8.42815390E-11-5.69435026E-15    2
 7.08617025E+04 5.84023408E+00 3.49431733E+00 2.97619308E-04-1.65965145E-06    3
 3.22283999E-09-1.50276810E-12 7.06501390E+04 2.06434206E+00 7.16962797E+04    4
CH(q)             ATcT3EC   1H   1    0    0G    200.00   6000.00 1000.00      1
 2.91003223E+00 1.12457177E-03-2.72374175E-07 3.28839200E-11-2.03029198E-15    2
 7.94638016E+04 5.17133762E+00 3.46488696E+00 4.57381151E-04-1.99463591E-06    3
 3.31136106E-09-1.44590981E-12 7.92857861E+04 2.13500259E+00 8.03275055E+04    4
C                 ATcT3EC   1    0    0    0G    200.00   6000.00 1000.00      1
 2.60607421E+00-1.96384226E-04 1.06809851E-07-1.64080163E-11 8.15424248E-16    2
 8.54378446E+04 4.18935196E+00 2.55137539E+00-2.99926279E-04 6.79034717E-07    3
-6.75577360E-10 2.46000780E-13 8.54693281E+04 4.54305445E+00 8.62215729E+04    4
C(t)              ATcT3EC   1    0    0    0G    200.00   6000.00 1000.00      1
 2.50396961E+00-4.82097172E-06 2.14280066E-09-4.05218822E-13 2.74664047E-17    2
 8.54752085E+04 4.75029387E+00 2.55152569E+00-3.01366899E-04 6.83840842E-07    3
-6.82043948E-10 2.48957995E-13 8.54693163E+04 4.54246525E+00 8.62215729E+04    4
C(s)              ATcT3EC   1    0    0    0G    200.00   6000.00 1000.00      1
 2.52212498E+00-3.82878826E-05 1.76230046E-08-1.45345366E-12-1.55060573E-17    2
 1.00091754E+05 4.06355018E+00 2.49974143E+00 9.07892043E-07 2.15594752E-10    3
-2.47412763E-12 1.60036125E-15 1.00100274E+05 4.18761451E+00 1.00845730E+05    4
CH3OH             ATcT3EC   1H   4O   1    0G    200.00   6000.00 1000.00      1
 3.71775547E+00 1.00962072E-02-3.53785207E-06 5.61843105E-10-3.32714390E-14    2
-2.60222319E+04 4.04182781E+00 5.52796377E+00-1.38922182E-02 6.21715706E-05    3
-6.82045334E-08 2.52018995E-11-2.55968085E+04-7.15601292E-01-2.41397456E+04    4
CH3O              ATcT3EC   1H   3O   1    0G    200.00   6000.00 1000.00      1
 4.75205127E+00 7.44944105E-03-2.70076415E-06 4.38793486E-10-2.64006093E-14    2
 4.44370836E+02-1.93362162E+00 3.71622806E+00-2.83500602E-03 3.77227316E-05    3
-4.73647579E-08 1.86739253E-11 1.35874167E+03 6.55372649E+00 2.58922342E+03    4
CH2OH             ATcT3EC   1H   3O   1    0G    200.00   2000.00 1000.00      1
 6.20503849E+00 2.43665952E-03 1.94377206E-06-1.61012603E-09 3.14355256E-13    2
-4.25843527E+03-7.46070911E+00 4.40537005E+00-7.58358412E-04 2.61926168E-05    3
-3.46319300E-08 1.40820009E-11-3.44228423E+03 3.60691223E+00-1.99291305E+03    4
CH2O              ATcT3EC   1H   2O   1    0G    200.00   6000.00 1000.00      1
 2.91332516E+00 6.70039926E-03-2.55520684E-06 4.27795142E-10-2.44072521E-14    2
-1.44622358E+04 7.43822875E+00 4.77187231E+00-9.76266155E-03 3.70121918E-05    3
-3.76921617E-08 1.31326646E-11-1.43798106E+04 6.96585679E-01-1.31322987E+04    4
HCOH  CH**-OH cis T 9/09C  1.H  2.O  1.   0.G   200.000  6000.000 1000.00      1
 3.65237205E+00 5.55807060E-03-1.97617181E-06 3.16823378E-10-1.88747598E-14    2
 1.35536156E+04 4.22140840E+00 4.65733258E+00-9.53742306E-03 4.04679152E-05    3
-4.45317569E-08 1.64761516E-11 1.38615127E+04 1.97860732E+00 1.51034947E+04    4	
HCO               ATcT3EC   1H   1O   1    0G    200.00   6000.00 1000.00      1
 3.85781113E+00 2.64113950E-03-7.44177294E-07 1.23313230E-10-8.88958718E-15    2
 3.61642883E+03 3.92451197E+00 3.97074749E+00-1.49121608E-03 9.54041776E-06    3
-8.82720349E-09 2.67645129E-12 3.84203291E+03 4.44660361E+00 5.02774557E+03    4!
HOCO           FAB/JAN05C   1O   2H   1    0G   200.00   3000.00   998.402     1 !H298 =-44.33 kcal/mol [FAB/JAN05]
 4.63988707E+00 5.66362726E-03-2.67855311E-06 6.17048884E-10-5.60953531E-14    2 !S298 = 60.07 cal/mol/K [FAB/JAN05]
-2.40527335E+04 1.90175132E+00 2.82191157E+00 9.66218175E-03-2.78560177E-06    3 !Cp [FAB/JAN05] (polyfit RAS/GLA08a)
-4.12692493E-09 2.61472072E-12-2.35465218E+04 1.14284719E+01                   4 !
HOCHO FORMIC ACID A 5/14H   2C   1O   2    0G   200.000  6000.000 1000.00      1
 0.46138316E+01 0.64496364E-02-0.22908251E-05 0.36716047E-09-0.21873675E-13    2
-4.53303180E+04 0.84788383E+00 0.38983616E+01-0.35587795E-02 0.35520538E-04    3
-0.43849959E-07 0.17107769E-10-4.67785744E+04 0.73495397E+01-4.55218865E+04    4
OCHO              1104  C   1H   1N   0O   2G   298.150  3000.000 1000.00      1 ! fitted to litt data
 4.41052368E+00 7.50888367E-03-4.25889679E-06 1.12761124E-09-1.14144138E-13    2
-1.70297531E+04 3.43148293E+00 3.62860375E+00 8.12496033E-03-1.41560718E-06    3
-3.27951824E-09 1.61553900E-12-1.67477889E+04 7.83169538E+00                   4
CH3OOH                  C   1H   4O   2     G   300.000  3000.000 1000.00      1
 4.45931439E+00 1.41050786E-02-6.53177245E-06 1.47662893E-09-1.32512049E-13    2
-1.74300966E+04 4.03866676E+00 2.85836613E+00 1.59700646E-02-2.52104084E-06    3
-5.73599921E-09 2.80534675E-12-1.68829666E+04 1.28970185E+01                   4 
CH3OO                   C   1H   3O   2     G   300.000  3000.000 1000.00      1
 2.88425280E+00 1.40067710E-02-6.88363514E-06 1.63789865E-09-1.53129010E-13    2
-2.00432571E+01 1.18152986E+01 2.93065328E+00 8.68504133E-03 8.80315108E-06    3
-1.39560866E-08 5.02939926E-12 2.27483038E+02 1.28754751E+01                   4
CH2OOH                  C   1H   3O   2    0G   200.00   2500.00  1000.00      1 !H298 = 15.79 kcal/mol [JAN/ROS04]
 6.98746029E+00 9.00484259E-03-3.24366912E-06 5.24324826E-10-3.13587080E-14    2 !S298 = 65.89 cal/mol/K [JAN/ROS04]
 5.01257769E+03-1.02619220E+01 5.83126679E+00-3.51771199E-03 4.54550577E-05    3 !Cp(T) scaled Cp[CH3OO](T) to Cp298 = 14.89 cal/mol/K [JAN/ROS04]
-5.66903320E-08 2.21633070E-11 6.06187060E+03-5.79143222E-01                   4 ! 
HOCH2O            1311  C   1H   3N   0O   2G   298.000  3000.000 1000.00      1
3.64142330E+00  1.46738744E-02-8.24143161E-06 2.24789889E-09-2.38670785E-13    2
-2.22304345E+04 7.15858335E+00-1.97308533E+00 4.26372227E-02-5.84444247E-05    3
4.12218747E-08 -1.13584932E-11-2.13827984E+04 3.28690136E+01                   4
C2H6              ATcT3EC   2H   6    0    0G    200.00   6000.00 1000.00      1
 3.97869303E+00 1.54586738E-02-5.37526584E-06 8.59586664E-10-5.11297726E-14    2
-1.24445501E+04-6.27169623E-01 4.14633324E+00-4.42384448E-03 5.70675847E-05    3
-6.76419283E-08 2.57224127E-11-1.15145444E+04 3.26635850E+00-1.00922945E+04    4
C2H5              ATcT3EC   2H   5    0    0G    200.00   6000.00 1000.00      1
 4.41716986E+00 1.22704143E-02-4.34557774E-06 6.94962736E-10-4.13530760E-14    2
 1.21467900E+04-3.87435311E-01 4.11105107E+00-2.63843875E-03 4.60475495E-05    3
-5.64273193E-08 2.19027735E-11 1.30013714E+04 4.99417675E+00 1.44154846E+04    4
C2H4              ATcT3EC   2H   4    0    0G    200.00   6000.00 1000.00      1
 4.14446010E+00 1.02648277E-02-3.61246996E-06 5.74008727E-10-3.39295896E-14    2
 4.19059383E+03-1.14778318E+00 3.65150713E+00-5.35067462E-03 5.16486118E-05    3
-6.36868930E-08 2.50743457E-11 5.11450775E+03 5.38560851E+00 6.30768405E+03    4
C2H3              ATcT3EC   2H   3    0    0G    200.00   6000.00 1000.00      1
 4.37211201E+00 7.46869010E-03-2.64715570E-06 4.22753257E-10-2.44958401E-14    2
 3.38051964E+04 4.28771726E-01 3.12502174E+00 2.35136801E-03 2.36803425E-05    3
-3.35092391E-08 1.39444106E-11 3.45243318E+04 8.81537658E+00 3.57101874E+04    4
C2H2              ATcT3EC   2H   2    0    0G    200.00   6000.00 1000.00      1
 4.66165760E+00 4.88861739E-03-1.61257351E-06 2.48284097E-10-1.39736824E-14    2
 2.57695270E+04-4.01062351E+00 6.26263508E-01 2.47263532E-02-3.89555894E-05    3
 3.16484975E-08-9.87351295E-12 2.64555796E+04 1.46968104E+01 2.74550533E+04    4
H2CC              ATcT3EC   2H   2    0    0G    200.00   6000.00 1000.00      1
 4.47847876E+00 4.84707787E-03-1.76213069E-06 2.92788093E-10-1.76554272E-14    2
 4.79490021E+04-7.84806167E-02 3.78897979E+00 5.91794674E-03-1.08086175E-06    3
-1.85638085E-09 1.06887466E-12 4.81959632E+04 3.71766330E+00 4.95760273E+04    4
C2H Ethynyl Rad   T 5/10C  2.H  1.   0.   0.G   200.000  6000.000 1000.        1
 3.66270248E+00 3.82492252E-03-1.36632500E-06 2.13455040E-10-1.23216848E-14    2
 6.71683790E+04 3.92205792E+00 2.89867676E+00 1.32988489E-02-2.80733327E-05    3
 2.89484755E-08-1.07502351E-11 6.70616050E+04 6.18547632E+00 6.83210436E+04    4
C2                ATcT3EC   2    0    0    0G    200.00   6000.00 1000.00      1
 3.55870014E+00 7.86412096E-04-1.25558422E-07 8.97792994E-12-1.32453488E-16    2
 9.88903500E+04 4.18695466E+00 1.33654919E+00 3.59692890E-02-1.11849524E-04    3
 1.31762493E-07-5.29904082E-11 9.84220606E+04 9.54586591E+00 9.96665798E+04    4
C2(s)             ATcT3EC   2    0    0    0G    200.00   6000.00 1000.00      1
 4.44280749E+00-1.14872824E-03 9.86442750E-07-1.94489573E-10 1.17076647E-14    2
 9.79548901E+04-2.53872755E+00 3.71022964E+00-1.96448929E-03 5.53114420E-06    3
-4.17630602E-09 9.97161564E-13 9.83788113E+04 2.14605995E+00 9.94389042E+04    4
C2(t)             ATcT3EC   2    0    0    0G    200.00   6000.00 1000.00      1
 3.42562226E+00 9.37269297E-04-1.97153459E-07 1.81519985E-11-4.96265527E-16    2
 9.92011492E+04 4.90438301E+00 3.80441270E+00-2.99584798E-03 9.37735053E-06    3
-8.93910981E-09 2.93658839E-12 9.92493146E+04 3.68513941E+00 1.00317133E+05    4
CH3CH2OH          L 8/88C   2H   6O   1    0G   200.000  6000.000    1000.0    1
 0.65624365E+01 0.15204222E-01-0.53896795E-05 0.86225011E-09-0.51289787E-13    2
-0.31525621E+05-0.94730202E+01 0.48586957E+01-0.37401726E-02 0.69555378E-04    3
-0.88654796E-07 0.35168835E-10-0.29996132E+05 0.48018545E+01-0.28257829E+05    4
CH3CHOH           T06/11C  2.H  5.O  1.   0.G   200.000  6000.000  1000.0      1
 6.35842302E+00 1.24356276E-02-4.33096839E-06 6.84530381E-10-4.03713238E-14    2
-9.53018581E+03-6.05106112E+00 4.22283250E+00 5.12174798E-03 3.48386522E-05    3
-4.91943637E-08 2.01183723E-11-8.35622088E+03 8.01675700E+00-6.64945980E+03    4
CH3CH2O           T06/11C  2.H  5.O  1.   0.G   200.000  6000.000  1000.0      1
 6.55053877E+00 1.32525511E-02-4.74726060E-06 7.64699226E-10-4.57008357E-14    2
-4.47191998E+03-9.61231141E+00 3.26905655E+00 9.33562904E-03 2.96317166E-05    3
-4.53411341E-08 1.88795595E-11-2.95022955E+03 1.04200942E+01-1.37951605E+03    4 
CH2CH2OH          T05/11C  2.H  5.O  1.   0.G   200.000  6000.000 1000.        1
 7.01348674E+00 1.20204391E-02-4.21992012E-06 6.70675981E-10-3.97135273E-14    2
-6.16161779E+03-8.62052409E+00 4.20954137E+00 9.12964578E-03 2.47462263E-05    3
-3.92945764E-08 1.66541312E-11-4.91511371E+03 8.30445413E+00-3.10541451E+03    4
CH3CHO            L 8/88C   2H   4O   1    0G   200.000  6000.000    1000.0    1
 0.54041108E+01 0.11723059E-01-0.42263137E-05 0.68372451E-09-0.40984863E-13    2
-0.22593122E+05-0.34807917E+01 0.47294595E+01-0.31932858E-02 0.47534921E-04    3
-0.57458611E-07 0.21931112E-10-0.21572878E+05 0.41030159E+01-0.19987949E+05    4
CH2CHOH           T03/10C  2.H  4.O  1.   0.G   200.000  6000.000    1000.0    1
 7.49818166E+00 1.03957000E-02-3.66891058E-06 5.85205827E-10-3.47373827E-14    2
-1.81643092E+04-1.38388104E+01 2.28758479E+00 1.97013262E-02 1.96382662E-06    3
-1.94389758E-08 1.02616778E-11-1.65373421E+04 1.41333462E+01-1.49958566E+04    4
cC2H4O OXYRANE    L 8/88C   2H   4O   1    0G   200.000  6000.000    1000.0    1
 0.54887641E+01 0.12046190E-01-0.43336931E-05 0.70028311E-09-0.41949088E-13    2
-0.91804251E+04-0.70799605E+01 0.37590532E+01-0.94412180E-02 0.80309721E-04    3
-0.10080788E-06 0.40039921E-10-0.75608143E+04 0.78497475E+01-0.63304657E+04    4
CHCHOH                  H  3 C  2 O  1      G     298.0    6000.0    1000.0    1
 8.78246275E+00 5.24796644E-03-1.71857235E-06 2.59722068E-10-1.48227402E-14    2
 1.28836399E+04-2.10851258E+01-1.99180555E+00 4.73233467E-02-6.66058794E-05    3
 4.68997052E-08-1.30686109E-11 1.52000823E+04 3.14259422E+01                   4
cC2H3O            A 1/05C  2.H  3.O  1.   0.G   200.000  6000.000    1000.0    1
 5.60158035E+00 9.17613962E-03-3.28028902E-06 5.27903888E-10-3.15362241E-14    2
 1.71446252E+04-5.47228512E+00 3.58349017E+00-6.02275805E-03 6.32426867E-05    3
-8.18540707E-08 3.30444505E-11 1.85681353E+04 9.59725926E+00 1.97814471E+04    4
CH3CO  RADICAL    IU2/03C  2.H  3.O  1.   0.G   200.000  6000.000    1000.0    1
 0.53137165E+01 0.91737793E-02-0.33220386E-05 0.53947456E-09-0.32452368E-13    2
-0.36450414E+04-0.16757558E+01 0.40358705E+01 0.87729487E-03 0.30710010E-04    3
-0.39247565E-07 0.15296869E-10-0.26820738E+04 0.78617682E+01-0.12388039E+04    4
CH2CHO    Vinyl-  T04/06C  2.H  3.O  1.   0.G   200.000  6000.000    1000.0    1
 5.91636535E+00 8.84650426E-03-3.14954895E-06 5.05413189E-10-3.01304621E-14    2
-1.04779892E+03-6.10649981E+00 2.66873956E+00 9.62329538E-03 1.60617438E-05    3
-2.87681820E-08 1.25030066E-11 2.19438429E+02 1.25694476E+01 1.53380440E+03    4
CH2CO             g 4/02C  2.H  2.O  1.   0.G   200.000  6000.000  1000.00     1
 5.75871449E+00 6.35124053E-03-2.25955361E-06 3.62321512E-10-2.15855515E-14    2
-8.08533464E+03-4.96490444E+00 2.13241136E+00 1.81319455E-02-1.74093315E-05    3
 9.35336040E-09-2.01724844E-12-7.14808520E+03 1.33807969E+01-5.84267744E+03    4
CHCHO                   H  2 C  2 O  1      G   200.0   3000.0   1000.0        1
 5.96287949E+00 7.99898746E-03-4.30605647E-06 1.11076174E-09-1.11415021E-13    2
 2.87255915E+04-5.17392496E+00 2.06863692E+00 1.87233234E-02-1.21318942E-05    3
-3.33726595E-10 2.32881768E-12 2.97393543E+04 1.47865706E+01                   4
HCCOH   Ethynol   T12/09C  2.H  2.O  1.   0.G   200.000  6000.000  1000.00     1
 6.37509678E+00 5.49429011E-03-1.88136576E-06 2.93803536E-10-1.71771901E-14    2
 8.93277676E+03-8.24498007E+00 2.05541154E+00 2.52003372E-02-3.80821654E-05    3
 3.09890632E-08-9.89799902E-12 9.76872113E+03 1.22271534E+01 1.12217316E+04    4
HCCO              T 4/09H  1.C  2.O  1.   0.G   200.000  6000.000  1000.00     1
 5.91479333E+00 3.71408730E-03-1.30137010E-06 2.06473345E-10-1.21476759E-14    2
 1.93596301E+04-5.50567269E+00 1.87607969E+00 2.21205418E-02-3.58869325E-05    3
 3.05402541E-08-1.01281069E-11 2.01633840E+04 1.36968290E+01 2.14444387E+04    4
C2O               T 8/11C  2.O  1    0.   0.G   200.000  6000.000    1000.0    1
 5.42468378E+00 1.85393945E-03-5.17932956E-07 6.77646230E-11-3.53315237E-15    2
 4.37161379E+04-3.69608405E+00 2.86278214E+00 1.19701204E-02-1.80851222E-05    3
 1.52777730E-08-5.20063163E-12 4.43125964E+04 8.89759099E+00 4.55661248E+04    4
CH3CH2OOH         T02/10C  2.H  6.O  2.   0.G   200.000  6000.000    1000.0    1
 9.58691079E+00 1.48603589E-02-5.29787964E-06 8.47317148E-10-5.03436325E-14    2
-2.38367900E+04-2.28310676E+01 4.14672004E+00 9.78668137E-03 4.91492257E-05    3
-7.42532076E-08 3.11169441E-11-2.14671219E+04 9.84024999E+00-1.94936072E+04    4
CH3CH2OO                C   2H   5O   2    0G   200.00   6000.00  1000.        1
 8.88872432E+00 1.35833179E-02-4.91116949E-06 7.92343362E-10-4.73525704E-14    2
-7.44107388E+03-1.90789836E+01 4.50099327E+00 6.87965342E-03 4.74143971E-05    3
-6.92287127E-08 2.87395324E-11-5.39547911E+03 7.91490068E+00-3.45206633E+03    4 
CH3CHOOH                C   2H   5O   2    0G   200.00   2500.00   999.993     1 !
 9.10837027E+00 1.52964186E-02-5.54863574E-06 9.02285762E-10-5.44120016E-14    2 !H298 =  6.43 kcal/mol [JAN/ROS04]
-9.32702959E+02-2.03914131E+01 6.26853790E+00 1.11351157E-04 6.15943537E-05    3 !S298 = 74.84 cal/mol/K [JAN/ROS04]
-7.95035384E-08 3.12333450E-11 9.62571275E+02-1.80971233E-01                   4 !Cp(T) scaled Cp[CH3CH2OO](T) to Cp298 = 19.70 cal/mol/K [JAN/ROS04]
CH2CH2OOH         T 4/15C  2.H  5.O  2.   0.G   200.000  6000.000 1000.        1
 9.41379980E+00 1.33542122E-02-4.68067639E-06 7.43230845E-10-4.39824231E-14    2
 1.98459602E+03-2.24516643E+01 5.07456388E+00 1.32389561E-02 2.53758646E-05    3
-4.38089546E-08 1.89061540E-11 3.71063204E+03 2.72289544E+00 5.95858854E+03    4
CH2CHOOH               0C   2H   4O   2     G   300.00   2000.00  1000.00      1 !JIM/GLA08
 0.28251887E+01 0.27416672E-01-0.20445609E-04 0.77739928E-08-0.11866050E-11    2
-0.63252694E+04 0.89664101E+01 0.27982099E+01 0.27437708E-01-0.20346847E-04    3
 0.76212730E-08-0.11267055E-11-0.63155298E+04 0.91182864E+01                   4
CH2CHOO                0C   2H   3O   2     G   300.00   2000.00  1000.00      1 
 0.14160300E+01 0.29933721E-01-0.26385173E-04 0.11770709E-07-0.20511571E-11    2
 0.11361727E+05 0.18969526E+02 0.14146113E+01 0.29754629E-01-0.25839387E-04    3
 0.11222085E-07-0.18678097E-11 0.11371249E+05 0.19022561E+02                   4
HOCH2CH2OO              C   2H   5O   3    0G   300.00   2500.00   800.0       1 
 0.05564182E+01 0.41251869E-01-0.31064687E-04 0.12292960E-07-0.19969071E-11    2 
-0.22047390E+05 0.24998308E+02 0.05564182E+01 0.41251869E-01-0.31064687E-04    3 
 0.12292960E-07-0.19969071E-11-0.22047390E+05 0.24998308E+02                   4
OCHCHO                  H  2 C  2 O  2      G    200.0    6000.0    1000.0     1
 8.72506895E+00 6.33096819E-03-2.35574814E-06 3.89782853E-10-2.37486912E-14    2
-2.91024131E+04-2.03903909E+01 4.68412461E+00 4.78012819E-04 4.26390768E-05    3
-5.79018239E-08 2.31669328E-11-2.71985007E+04 4.51187184E+00-2.55074562E+04    4
OCHCO                  0C   2O   2H   1     G   350.000  2900.000 1000.00      1 
 0.49499388E+01 0.10163032E-01-0.55772010E-05 0.14572026E-08-0.14743475E-12    2
-0.90965061E+04 0.25798798E+01 0.33940561E+01 0.14362856E-01-0.88413766E-05    3
 0.16096129E-08 0.32038938E-12-0.86841442E+04 0.10592041E+02                   4
CH3C(O)OOH        1508  C   2H   4N   0O   3G   298.000  3000.000 1000.00      1 
 5.64132391E+00 2.17230931E-02-1.11238026E-05 2.75682193E-09-2.67754066E-13    2
-4.51408748E+04-1.61172400E+00 1.43747508E+00 3.39384339E-02-2.25467319E-05    3
 5.77205354E-09 1.28451673E-13-4.40701023E+04 1.98194302E+01                   4
CH3C(O)OO         1508  C   2H   3N   0O   3G   298.000  3000.000 1000.00      1 
 5.76603946E+00 1.88598136E-02-9.95181008E-06 2.52994204E-09-2.50541483E-13    2
-2.21268244E+04-4.84080352E-01 2.12837736E+00 2.94919132E-02-2.00221362E-05    3
 5.32494396E-09 3.03452421E-14-2.12033645E+04 1.80451737E+01                   4 
CH3C(O)O          1508  C   2H   3N   0O   2G   298.000  3000.000 1000.00      1 ! Bozzelli 2015; PM
 4.15456832E+00 1.68674623E-02-8.75191344E-06 2.18661448E-09-2.13394222E-13    2
-2.52304326E+04 5.95052997E+00 1.30016170E+00 2.37699204E-02-1.23328477E-05    3
 5.87354833E-11 1.44736765E-12-2.44337929E+04 2.08501841E+01                   4
NH3               ATcT3EH   3N   1    0    0G    200.00   4000.00 1000.00      1
 2.36074311E+00 6.31850146E-03-2.28966806E-06 4.11767411E-10-2.90836787E-14    2
-6.41596473E+03 8.02154329E+00 4.14027871E+00-3.58489142E-03 1.89475904E-05    3
-1.98833970E-08 7.15267961E-12-6.68545158E+03-1.66754883E-02-5.47888720E+03    4
NH2               ATcT3EH   2N   1    0    0G    200.00   3000.00 1000.00      1
 2.62499312E+00 3.39841177E-03-1.01630968E-06 1.25510796E-10-2.66500843E-15    2
 2.15419104E+04 7.73537416E+00 4.06463329E+00-1.10021454E-03 4.25849068E-06    3
-2.68223583E-09 5.89267407E-13 2.11768668E+04 4.39850770E-01 2.23724635E+04    4
NH                ATcT3EH   1N   1    0    0G    200.00   6000.00 1000.00      1
 2.79498941E+00 1.29259567E-03-3.85559094E-07 6.26027608E-11-3.70421913E-15    2
 4.23408998E+04 5.68413752E+00 3.45887003E+00 4.93904408E-04-1.87862560E-06    3
 2.85542239E-09-1.16864671E-12 4.21088372E+04 2.00373292E+00 4.31505966E+04    4
NH(t)             ATcT3EH   1N   1    0    0G    200.00   6000.00 1000.00      1
 2.76193230E+00 1.33850383E-03-3.93385333E-07 5.67189152E-11-2.94311839E-15    2
 4.23549317E+04 5.87226419E+00 3.45852954E+00 4.97132000E-04-1.88936188E-06    3
 2.87000846E-09-1.17548153E-12 4.21088645E+04 2.00507245E+00 4.31505966E+04    4
NH(s)             ATcT3EH   1N   1    0    0G    200.00   6000.00 1000.00      1
 2.87862282E+00 1.12796710E-03-2.61325432E-07 3.22484343E-11-1.52587969E-15    2
 6.04227321E+04 4.83507631E+00 3.45989150E+00 4.96390086E-04-1.94274205E-06    3
 3.02845800E-09-1.26601050E-12 6.02215686E+04 1.60948444E+00 6.12634941E+04    4
N                 ATcT3EN   1    0    0    0G    200.00   6000.00 1000.00      1
 2.41604245E+00 1.74663766E-04-1.18864562E-07 3.01850054E-11-2.03260159E-15    2
 5.61051512E+04 4.64905706E+00 2.49976643E+00 5.02149594E-07 1.93091211E-09    3
-4.94632629E-12 2.74089506E-15 5.60760710E+04 4.19499326E+00 5.68214750E+04    4
N2H4 HYDRAZINE    L 5/90N   2H   4    0    0G   200.000  6000.000 1000.        1  
 4.93957357E+00 8.75017187E-03-2.99399058E-06 4.67278418E-10-2.73068599E-14    2
 9.28265548E+03-2.69439772E+00 3.83472149E+00-6.49129555E-04 3.76848463E-05    3
-5.00709182E-08 2.03362064E-11 1.00893925E+04 5.75272030E+00 1.14474575E+04    4
N2H3   Rad.       T 7/11N  2.H  3.   0.   0.G   200.000  6000.000 1000.        1
 4.04483566E+00 7.31130186E-03-2.47625799E-06 3.83733021E-10-2.23107573E-14    2
 2.53241420E+04 2.88423392E+00 3.42125505E+00 1.34901590E-03 2.23459071E-05    3
-2.99727732E-08 1.20978970E-11 2.58198956E+04 7.83176309E+00 2.70438066E+04    4
N2H2 equil & transT 9/11N  2.H  2.   0.   0.G   200.000  6000.000 1000.        1
 1.31115117E+00 9.00187208E-03-3.14911824E-06 4.81449581E-10-2.71897891E-14    2
 2.33863341E+04 1.64091067E+01 4.91066031E+00-1.07791880E-02 3.86516489E-05    3
-3.86501698E-08 1.34852134E-11 2.28241901E+04 9.10273396E-02 2.40806734E+04    4
H2NN Isodiazene   T 9/11N  2.H  2.   0.   0.G   200.000  6000.000 1000.        1
 3.05903670E+00 6.18382347E-03-2.22171165E-06 3.58539206E-10-2.14532905E-14    2
 3.48530149E+04 6.69893515E+00 4.53204001E+00-7.32418578E-03 3.00803713E-05    3
-3.04000551E-08 1.04700639E-11 3.49580003E+04 1.51074195E+00 3.61943157E+04    4
NNH               T 1/06N  2.H  1.   0.   0.G   200.000  6000.000 1000.        1 ! 
 3.42744423E+00 3.23295234E-03-1.17296299E-06 1.90508356E-10-1.14491506E-14    2
 2.88067740E+04 6.39209233E+00 4.25474632E+00-3.45098298E-03 1.37788699E-05    3
-1.33263744E-08 4.41023397E-12 2.88323793E+04 3.28551762E+00 3.02815661E+04    4
NH2OH             ATcT/AN  1.H  3.O  1.   0.G   200.000  6000.000 1000.        1
 3.88112502E+00 8.15708448E-03-2.82615576E-06 4.37930933E-10-2.52724604E-14    2
-6.86018419E+03 3.79156136E+00 3.21016092E+00 6.19671676E-03 1.10594948E-05    3
-1.96668262E-08 8.82516590E-12-6.58148481E+03 7.93293571E+00-5.28593988E+03    4
H2NO  RADICAL     T09/09N  1.H  2.O  1.   0.G   200.000  6000.000 1000.        1
 3.75555914E+00 5.16219354E-03-1.76387387E-06 2.75052692E-10-1.60643143E-14    2
 6.51826177E+03 4.30933053E+00 3.93201139E+00-1.64028165E-04 1.39161409E-05    3
-1.62747853E-08 6.00352834E-12 6.71178975E+03 4.58837038E+00 7.97044877E+03    4
HNOH trans & Equ  T11/11H  2.N  1.O  1.   0.G   200.000  6000.000 1000.        1
 3.98321933E+00 4.88846374E-03-1.65086637E-06 2.55371446E-10-1.48308561E-14    2
 1.05780106E+04 3.62582838E+00 3.95608248E+00-3.02611020E-03 2.56874396E-05    3
-3.15645120E-08 1.24084574E-11 1.09199790E+04 5.55950983E+00 1.21354115E+04    4
HNO               ATcT3EH   1N   1O   1    0G    200.00   6000.00 1000.00      1
 3.24129053E+00 2.72377193E-03-1.60633296E-07-9.79134982E-11 1.17103944E-14    2
 1.17745744E+04 7.27913637E+00 4.55326160E+00-5.84531688E-03 1.88853744E-05    3
-1.76039893E-08 5.72889621E-12 1.16315603E+04 1.66850841E+00 1.28640914E+04    4
HON               ATcT3EH   1N   1O   1    0G    200.00   6000.00 1000.00      1
 4.12044656E+00 2.28738122E-03-7.14685362E-07 1.03332384E-10-5.70484100E-15    2
 2.43643963E+04 3.38857665E+00 4.15272450E+00-3.87826402E-03 2.05476031E-05    3
-2.49049483E-08 9.87365462E-12 2.46037098E+04 4.56636321E+00 2.58064800E+04    4
NO                ATcT3EN   1O   1    0    0G    200.00   6000.00 1000.00      1
 3.25487317E+00 1.19869941E-03-4.33028500E-07 7.02943336E-11-4.09788575E-15    2
 9.90699836E+03 6.40395140E+00 4.08517990E+00-3.64693188E-03 8.49607612E-06    3
-6.62405734E-09 1.77647373E-12 9.84061267E+03 2.83578236E+00 1.09593379E+04    4
HONO              ATcT3EH   1N   1O   2    0G    200.00   6000.00 1000.00      1
 5.79144641E+00 3.64630732E-03-1.29112765E-06 2.06498233E-10-1.22138679E-14    2
-1.15974343E+04-4.07145349E+00 3.16416438E+00 8.50517773E-03 5.48561573E-07    3
-8.27656474E-09 4.39957151E-12-1.07744086E+04 1.00231941E+01-9.46242812E+03    4
t-HONO            ATcT3EH   1N   1O   2    0G    200.00   6000.00 1000.00      1
 5.80789882E+00 3.61015421E-03-1.27429307E-06 2.03493768E-10-1.20318704E-14    2
-1.16505469E+04-4.73725988E+00 2.36634001E+00 1.38414660E-02-1.18963816E-05    3
 4.08609475E-09-6.22973328E-14-1.07445450E+04 1.28342847E+01-9.52088049E+03    4
c-HONO            ATcT3EH   1N   1O   2    0G    200.00   6000.00 1000.00      1
 5.69374673E+00 3.78629801E-03-1.35355428E-06 2.17904625E-10-1.29613625E-14    2
-1.14842756E+04-4.32284980E+00 2.52757034E+00 1.09244498E-02-3.50212155E-06    3
-4.95225351E-09 3.33378868E-12-1.05477965E+04 1.23711523E+01-9.34780856E+03    4
HNO2              ATcT3EH   1N   1O   2    0G    200.00   6000.00 1000.00      1
 4.66358504E+00 4.89854351E-03-1.79694193E-06 2.94420361E-10-1.78235577E-14    2
-7.25216334E+03-3.06053640E-02 4.03779347E+00-4.46123109E-03 3.19440815E-05    3
-3.79359490E-08 1.44570885E-11-6.53088236E+03 5.90620097E+00-5.31122753E+03    4
NO2               ATcT3EN   1O   2    0    0G    200.00   6000.00 1000.00      1
 4.90482285E+00 2.14474498E-03-8.12654059E-07 1.55511957E-10-1.04113963E-14    2
 2.28958979E+03-2.33567018E-01 3.78712696E+00-4.29576834E-04 1.37383818E-05    3
-1.74264140E-08 6.71249644E-12 2.89500124E+03 6.96592162E+00 4.09515367E+03    4
HONO2             ATcT3EH   1N   1O   3    0G    200.00   6000.00 1000.00      1
 8.03061257E+00 4.46368336E-03-1.72272779E-06 2.91611606E-10-1.80487362E-14    2
-1.93033764E+04-1.62543421E+01 1.55975056E+00 2.01502169E-02-1.15217296E-05    3
-2.31891230E-09 3.17580552E-12-1.73955871E+04 1.77294677E+01-1.61398294E+04    4
NO3               ATcT3EN   1O   3    0    0G    200.00   6000.00 1000.00      1
 7.37569146E+00 2.21733003E-03-5.75695789E-07 6.69775424E-11-2.58934700E-15    2
 6.22445577E+03-1.24945323E+01 3.35586850E+00 1.06545436E-02-2.86690494E-06    3
-5.14711611E-09 3.08532286E-12 7.47534931E+03 8.94786516E+00 8.91542942E+03    4
N2O               ATcT3EN   2O   1    0    0G    200.00   6000.00 1000.00      1
 4.80641382E+00 2.65307443E-03-9.70797397E-07 1.62590150E-10-9.96738154E-15    2
 8.19798219E+03-2.10607801E+00 2.13942290E+00 1.21800874E-02-1.59189415E-05    3
 1.20920039E-08-3.85125915E-12 8.87008622E+03 1.12477534E+01 9.93076870E+03    4
HCN               ATcT3EC   1H   1N   1    0G    200.00   6000.00 1000.00      1
 3.79525127E+00 3.16330147E-03-1.07316905E-06 1.67851828E-10-9.83948026E-15    2
 1.42249758E+04 1.61357326E+00 2.10571670E+00 1.11841419E-02-1.62402411E-05    3
 1.31663215E-08-4.17254301E-12 1.45427041E+04 9.55501287E+00 1.55482097E+04    4
HNC               ATcT3EC   1H   1N   1    0G    200.00   6000.00 1000.00      1
 4.17272154E+00 2.66569898E-03-8.92300150E-07 1.37331005E-10-7.95545718E-15    2
 2.17977474E+04 2.15196203E-01 2.36665269E+00 1.49943353E-02-3.03605651E-05    3
 2.99845678E-08-1.09094949E-11 2.19807517E+04 7.87287988E+00 2.31387187E+04    4
CN                ATcT3EC   1N   1    0    0G    200.00   6000.00 1000.00      1
 3.73483746E+00 5.83996018E-05 2.90443997E-07-6.74403810E-11 4.33381923E-15    2
 5.17018679E+04 2.85162570E+00 3.62920077E+00-1.07172764E-03 2.42398215E-06    3
-5.85516328E-10-3.75364456E-13 5.18668474E+04 3.91231279E+00 5.29214031E+04    4
HNCO Isocyanic AciA 5/05H  1.N  1.C  1.O  1.G   200.000  6000.000 1000.        1
 5.30045051E+00 4.02250821E-03-1.40962280E-06 2.23855342E-10-1.32499966E-14    2
-1.61995274E+04-3.11770684E+00 2.24009031E+00 1.45600497E-02-1.54352330E-05    3
 8.55535028E-09-1.79631611E-12-1.54589951E+04 1.21663775E+01-1.42642740E+04    4
HOCN Cyanic Acid  A 5/05H  1.N  1.C  1.O  1.G   200.000  6000.000 1000.        1
 5.28767714E+00 4.01746511E-03-1.40407465E-06 2.22562614E-10-1.31562375E-14    2
-3.77409807E+03-2.64470976E+00 2.88943546E+00 1.16487242E-02-1.08005006E-05    3
 5.44138776E-09-1.06857286E-12-3.15296691E+03 9.51295652E+00-1.85890558E+03    4
HCNO Fulminic AcidA 5/05H  1.N  1.C  1.O  1.G   200.000  6000.000 1000.        1
 5.91979744E+00 4.00114600E-03-1.42063343E-06 2.27569621E-10-1.35504870E-14    2
 1.80385534E+04-8.26935223E+00 6.07949401E-01 2.82182431E-02-4.60451618E-05    3
 3.82559486E-08-1.23226501E-11 1.90714209E+04 1.69199098E+01 2.01698706E+04    4
NCO  (NCO)        A 5/05N  1.C  1.O  1.   0.G   200.000  6000.000 1000.        1
 5.08064474E+00 2.37443587E-03-9.07098904E-07 1.52286713E-10-9.31009234E-15    2
 1.35781204E+04-2.15734434E+00 2.77405177E+00 9.24523481E-03-9.91773586E-06    3
 6.68461303E-09-2.09520542E-12 1.42369570E+04 9.75458670E+00 1.53995606E+04    4
HNCNH              62790C   1H   2N   2     G  0300.00   4000.00  1500.00      1
 0.08374143E+02 0.02366143E-01-0.03502324E-05-0.04391102E-09 0.01096859E-12    2
 0.01461088E+06-0.02107393E+03 0.01001985E+02 0.02464016E+00-0.02759770E-03    3
 0.01532472E-06-0.03268280E-10 0.01679368E+06 0.01694325E+03                   4
NCNOH                   H   1C   1O   1N   2G   200.00   3000.00  1000.00      1
 4.69841132E+00 2.16546382E-03-1.81441347E-06 5.49591459E-10-5.89846481E-14    2
 2.48820341E+04 4.04514611E+00 3.45317867E+00 4.03550194E-03 1.32583822E-06    3
-6.69960685E-09 3.42515650E-12 2.52609685E+04 1.07521087E+01                   4
NCNHO                   H   1C   1O   1N   2G   200.00   3000.00  1000.00      1
 3.99574293E+00 7.96025626E-06-5.76602969E-09 1.80395948E-12-2.08846880E-16    2
 3.09883543E+04 8.58277153E+00 3.99833460E+00 8.03718093E-06-1.56383867E-08    3
 1.20479659E-11-3.24908996E-15 3.09870621E+04 8.56707356E+00                   4
NCNO                    H   0C   1O   1N   2G   200.00   3000.00  1000.00      1 ! dummy!!!
 3.99574293E+00 7.96025626E-06-5.76602969E-09 1.80395948E-12-2.08846880E-16    2
 3.09883543E+04 8.58277153E+00 3.99833460E+00 8.03718093E-06-1.56383867E-08    3
 1.20479659E-11-3.24908996E-15 3.09870621E+04 8.56707356E+00                   4
HNCN Cyanamide    T03/10C  1.H  1.N  2.   0.G   200.000  6000.000 1000.        1
 5.53846448E+00 3.89054126E-03-1.38104752E-06 2.21294765E-10-1.31827325E-14    2
 3.59635337E+04-3.39587098E+00 3.06754311E+00 1.06789939E-02-7.96224305E-06    3
 2.59883390E-09-1.27057612E-13 3.66623508E+04 9.41074995E+00 3.79863165E+04    4
NCN               ATcT3EC   1N   2    0    0G    200.00   6000.00 1000.00      1
 5.65711708E+00 1.64211333E-03-6.37923438E-07 1.11209213E-10-6.99328410E-15    2
 5.22097079E+04-6.14049950E+00 3.00703195E+00 8.38874126E-03-6.90466542E-06    3
 2.84868816E-09-5.74273041E-13 5.30044793E+04 7.78171011E+00 5.42182999E+04    4
NCCN Dicyanogen   ATcT/AC  2.N  2.   0.   0.G   200.000  6000.000 1000.        1
 6.70549520E+00 3.64271185E-03-1.30939702E-06 2.16421413E-10-1.31193815E-14    2
 3.48824335E+04-1.04803146E+01 2.32928126E+00 2.61540993E-02-4.90009889E-05    3
 4.61923035E-08-1.64325831E-11 3.56900732E+04 9.86348075E+00 3.71976220E+04    4
CH3NO NitrosomethyT12/09C  1.H  3.N  1.O  1.G   200.000  6000.000 1000.        1
 5.04711802E+00 9.21544305E-03-3.29034831E-06 5.28940397E-10-3.15689858E-14    2
 6.23718102E+03-7.74395570E-01 5.18534727E+00-6.34085575E-03 4.57171139E-05    3
-5.30421813E-08 1.99501601E-11 6.93771506E+03 2.18492659E+00 8.51040025E+03    4
CH2NO H2C*N=O     T 9/96H   2C   1N   1O   1G   200.000  6000.000 1000.        1  
 0.54028152E+01 0.69057001E-02-0.25162977E-05 0.41014066E-09-0.24718300E-13    2
 0.24528690E+05-0.44574262E+01 0.38781858E+01-0.66530886E-02 0.53947610E-04    3
-0.68176813E-07 0.27181746E-10 0.25716857E+05 0.74618774E+01 0.26932156E+05    4
C2H5NO                 0C   2H   5N   1O   1G   350.000  3000.000 1000.00      1 ! pm 0910
 0.32231341E+01 0.25156438E-01-0.12873587E-04 0.31852738E-08-0.30895042E-12    2
 0.29056127E+04 0.96628646E+01 0.11950305E+01 0.28461203E-01-0.10619260E-04    3
-0.31252611E-08 0.24705957E-11 0.35516159E+04 0.20649205E+02                   4
CH3CHNO                0C   2H   4N   1O   1G   350.000  3000.000 1000.00      1 ! pm 1002
 0.37475482E+01 0.21279652E-01-0.10979616E-04 0.27359216E-08-0.26695384E-12    2
 0.11741152E+05 0.70847455E+01 0.19222825E+01 0.24433726E-01-0.94902429E-05    3
-0.24039831E-08 0.20547696E-11 0.12313554E+05 0.16927344E+02                   4
CH2CHNO                0C   2H   3N   1O   1G   350.000  3000.000 1000.00      1 ! pm 0910
 0.44874076E+01 0.17018159E-01-0.88619463E-05 0.22308272E-08-0.21983603E-12    2
 0.17646007E+05 0.23441725E+01 0.78213381E+00 0.28625095E-01-0.21451110E-04    3
 0.74094437E-08-0.71095030E-12 0.18547770E+05 0.21023516E+02                   4
CHCHNO                 0C   2H   2N   1O   1G   350.000  3000.000 1000.00      1 ! pm 1002
 0.59152904E+01 0.12104998E-01-0.64464741E-05 0.16555687E-08-0.16598290E-12    2
 0.48091598E+05-0.35748661E+01 0.16676729E+01 0.27998607E-01-0.28641596E-04    3
 0.15355456E-07-0.33167395E-11 0.48995965E+05 0.17191648E+02                   4
CH3NO2            T01/00C   1H   3N   1O   2G   200.000  6000.000 1000.        1  
 6.73034758E+00 1.09601272E-02-4.05357875E-06 6.67102246E-10-4.04686823E-14    2
-1.29143475E+04-1.01800883E+01 3.54053638E+00 1.86559899E-03 4.44946580E-05    3
-5.87057133E-08 2.30684496E-11-1.11385976E+04 1.06884657E+01-9.71208165E+03    4
CH2NO2   RADICAL  T08/07C  1.H  2.N  1.O  2.G   200.000  6000.000 1000.        1
 7.57504807E+00 7.01471036E-03-2.51481162E-06 4.05670550E-10-2.42796598E-14    2
 1.23880080E+04-1.15985589E+01 2.42742248E+00 1.60496442E-02 2.84727836E-06    3
-1.82218429E-08 9.35383557E-12 1.40120587E+04 1.61086425E+01 1.54427130E+04    4
C2H5NO2 NitroEth  T06/10C  2.H  5.N  1.O  2.G   200.000  6000.000 1000.        1
 9.29092218E+00 1.61241540E-02-5.95122756E-06 9.76015021E-10-5.90147816E-14    2
-1.73718622E+04-2.11218316E+01 4.43720206E+00 8.25501813E-03 5.01013815E-05    3
-7.12335325E-08 2.88207797E-11-1.49913491E+04 9.09921108E+00-1.29860093E+04    4
CH2CH2NO2              0C   2H   4N   1O   2G   350.000  3000.000 1000.00      1 ! pm 1002
 0.62184105E+01 0.22024026E-01-0.11471041E-04 0.28887966E-08-0.28483642E-12    2
 0.10142133E+05-0.30128314E+01 0.11981474E+01 0.38371155E-01-0.30390851E-04    3
 0.11768081E-07-0.15711767E-11 0.11332882E+05 0.22140517E+02                   4
CH3CHNO2               0C   2H   4N   1O   2G   350.000  3000.000 1000.00      1 ! pm 1002
 0.57540282E+01 0.22907291E-01-0.12061343E-04 0.30609884E-08-0.30346044E-12    2
 0.47458801E+04-0.56053426E+00 0.94831102E+00 0.37343040E-01-0.26534288E-04    3
 0.79224985E-08-0.32205809E-12 0.59463796E+04 0.23821053E+02                   4
C2H3NO2           T 5/10C  2.H  3.N  1.O  2.G   200.000  6000.000 1000.        1
 1.00660749E+01 1.04932463E-02-3.92098164E-06 6.47762354E-10-3.93532421E-14    2
-7.63649799E+02-2.61809986E+01 2.75938813E+00 1.70696034E-02 2.37367727E-05    3
-4.77983241E-08 2.14793085E-11 1.84339622E+03 1.46556012E+01 3.55019358E+03    4
CHCHNO2                0C   2H   2N   1O   2G   350.000  3000.000 1000.00      1 ! pm 1002
 0.68075157E+01 0.15118796E-01-0.82669257E-05 0.21672431E-08-0.22075930E-12    2
 0.32280686E+05-0.70959103E+01 0.88897734E+00 0.36361028E-01-0.36482393E-04    3
 0.18545634E-07-0.37073767E-11 0.33585989E+05 0.22065596E+02                   4
CH3ONO            A 5/05C  1.H  3.O  2.N  1.G   200.000  6000.000 1000.        1
 6.93605239E+00 9.97319424E-03-3.60642537E-06 5.83462161E-10-3.50058729E-14    2
-1.08381899E+04-6.98144573E+00 6.15261387E+00-2.91937431E-03 4.14526828E-05    3
-4.93954776E-08 1.85608328E-11-9.85260262E+03 8.04057190E-01-7.87057806E+03    4
CH3ONO2           T05/98C   1H   3N   1O   3G   200.000  6000.000 1000.        1  
 9.77845489E+00 1.10069541E-02-4.25928645E-06 7.18198185E-10-4.42041793E-14    2
-1.88804487E+04-2.39163197E+01 3.91363583E+00 1.52137945E-02 1.73479131E-05    3
-3.37074473E-08 1.44322204E-11-1.66103232E+04 9.44208392E+00-1.46737980E+04    4
CH3CH2ONO         T04/98C   2H   5N   1O   2G   200.000  6000.000 1000.        1 !
 9.21849299E+00 1.62001532E-02-5.98159944E-06 9.81277173E-10-5.93455530E-14    2 !H298 =-24.18 kcal/mol
-1.65544389E+04-1.88591687E+01 3.37137598E+00 1.37914267E-02 3.84687528E-05    3 !S298 = 80.30 cal/mol/K
-6.02380553E-08 2.49654782E-11-1.40198744E+04 1.58650733E+01                   4 !Cp(C2H5ONO) = Cp(C2H5NO2)[BURCAT]
CH3CH2ONO2        T05/98C   2H   5N   1O   3G   200.000  6000.000 1000.        1 !BURCAT  
 1.21360953E+01 1.70091385E-02-6.43739515E-06 1.07219880E-09-6.54950920E-14    2 !H298 =-37.04 kcal/mol
-2.41902070E+04-3.71640527E+01 3.75721604E+00 1.93623098E-02 3.87534117E-05    3 !S298 = 78.59 cal/mol/K
-6.64089530E-08 2.82505579E-11-2.08444383E+04 1.11813240E+01-1.86391453E+04    4 !
CH3NH2            T09/09C  1.H  5.N  1.   0.G   200.000  6000.000 1000.        1
 3.78609899E+00 1.26969570E-02-4.46778553E-06 7.11021516E-10-4.21332621E-14    2
-4.38100060E+03 1.86268606E+00 4.65718252E+00-7.37953092E-03 5.45297099E-05    3
-6.24993857E-08 2.33761829E-11-3.76073340E+03 1.63875112E+00-2.33089960E+03    4
CH2NH2            T 8/11C  1.H  4.N  1.   0.G   200.000  6000.000 1000.        1
 4.55329728E+00 9.42002581E-03-3.20781399E-06 4.98961894E-10-2.90872284E-14    2
 1.58717284E+04-2.45945234E-02 2.85538164E+00 7.27364238E-03 1.65712636E-05    3
-2.70976978E-08 1.16327939E-11 1.66165986E+04 1.02444521E+01 1.78895690E+04    4
CH3NH radical     T03/10C  1.H  4.N  1.   0.G   200.000  6000.000 1000.        1
 4.02244380E+00 1.03512061E-02-3.64560169E-06 5.80491587E-10-3.44103829E-14    2
 1.95050854E+04 1.64483768E+00 4.70973738E+00-7.31946952E-03 4.95105509E-05    3
-5.72790480E-08 2.16523586E-11 2.00619432E+04 1.85460205E+00 2.14752744E+04    4
CH3NH       THERM92     H   4C   1N   1    0G   300.000  5000.000 1404.000    11 
 4.90528413E+00 8.50385569E-03-2.82356461E-06 4.29267836E-10-2.45297886E-14    2
 1.94541503E+04-1.35290137E+00 1.53882571E+00 1.62436539E-02-9.89573425E-06    3
 3.49954504E-09-5.53823621E-13 2.06715086E+04 1.68295527E+01                   4
CH2NH       MELIUS 88   H   3C   1N   1    0G   300.000  5000.000 1577.000    01 
 4.54737795E+00 7.17720948E-03-2.47935299E-06 3.87692351E-10-2.26113075E-14    2
 8.64056516E+03-1.16687427E+00 2.81849510E+00 5.11983235E-03 6.38887146E-06    3
-6.61374671E-09 1.65531940E-12 9.88442597E+03 1.03390629E+01                   4
CH3N Rad Triplet  T09/02C  1.H  3.N  1.   0.G   200.000  6000.000 1000.        1
 3.87089545E+00 8.06655623E-03-2.88308619E-06 4.63684328E-10-2.76798680E-14    2
 3.66638224E+04 2.20205412E+00 4.12709842E+00-6.90751866E-03 4.47642885E-05    3
-5.27068881E-08 2.02133898E-11 3.72566278E+04 4.24591096E+00 3.84809784E+04    4
H2CN  H2C=N*      T 11/1C  1.H  2.N  1.   0.G   200.000  6000.000 1000.        1
 3.80315578E+00 5.47197362E-03-1.95314875E-06 3.13362403E-10-1.86249384E-14    2
 2.71302747E+04 3.31759436E+00 3.97799555E+00-3.43275801E-03 2.59134260E-05    3
-3.04692171E-08 1.16272717E-11 2.74854081E+04 4.43067396E+00 2.86930920E+04    4
HCNH  H*C=NH TransT11/11C  1.H  2.N  1.   0.G   200.000  6000.000 1000.        1 !# trans or cis?
 4.04014700E+00 5.16591694E-03-1.82276828E-06 2.90299053E-10-1.71614589E-14    2
 3.11540211E+04 2.58894095E+00 3.97114555E+00-3.88875724E-03 2.92918950E-05    3
-3.57482411E-08 1.40303911E-11 3.15789298E+04 5.06388721E+00 3.27848544E+04    4
HCNH  H*C=NH  cis T11/11C  1.H  2.N  1.   0.G   200.000  6000.000 1000.        1
 4.21964637E+00 5.00385318E-03-1.76392242E-06 2.80726369E-10-1.65852271E-14    2
 3.33371750E+04 1.67137973E+00 3.68324272E+00-1.38553491E-03 2.40042193E-05    3
-3.11573911E-08 1.25791822E-11 3.38192680E+04 6.21247271E+00 3.50122858E+04    4
CH3CH2NH2         1104  C   2H   7N   1O   0G   298.150  3000.000 1000.00      1
 2.82804839E+00 2.53750154E-02-1.18740298E-05 2.70990740E-09-2.44590811E-13    2
-8.03920733E+03 1.01771802E+01 6.44080211E-01 3.14866800E-02-1.71052145E-05    3
 3.57315578E-09 1.95649123E-13-7.47120329E+03 2.13696162E+01                   4
CH3CH2NH2  Et-amin  T 7/11C  2.H  7.N  1.   0.G   200.000  6000.000 1000.        1
 6.32493839E+00 1.76575862E-02-6.17090139E-06 9.77516780E-10-5.77372896E-14    2
-9.00803453E+03-9.89967541E+00 3.89535332E+00 5.25551488E-03 5.18067952E-05    3
-7.09274284E-08 2.87011677E-11-7.47885738E+03 7.07511548E+00-5.75277292E+03    4
CH2CH2NH2         1104  C   2H   6N   1O   0G   298.150  3000.000 1000.00      1
 4.10302792E+00 2.03084588E-02-9.25456057E-06 2.06112265E-09-1.81949714E-13    2
 1.70234069E+04 5.55411391E+00 1.25928611E+00 3.01867188E-02-2.18268895E-05    3
 8.94596797E-09-1.52898422E-12 1.76669906E+04 1.96477011E+01                   4
CH3CHNH2          1104  C   2H   6N   1O   0G   298.150  3000.000 1000.00      1
 4.08789216E+00 2.05227724E-02-9.45003681E-06 2.12694610E-09-1.89705755E-13    2
 1.19396821E+04 5.24987703E+00 1.64074549E+00 2.85826810E-02-1.89468825E-05    3
 6.72949839E-09-9.08174290E-13 1.25155453E+04 1.74881147E+01                   4
CH3CH2NH          1104  C   2H   6N   1O   0G   298.150  3000.000 1000.00      1
 3.09795233E+00 2.24757903E-02-1.07197166E-05 2.48313682E-09-2.26728211E-13    2
 1.65130465E+04 1.02924690E+01 1.92365746E+00 2.38729244E-02-7.86534966E-06    3
-2.71981984E-09 1.89902230E-12 1.69129077E+04 1.67827743E+01                   4
CH3CH2NH          T 1/13C  2.H  6.N  1.   0.G   200.000  6000.000 1000.        1
 6.57009633E+00 1.55707719E-02-5.50295648E-06 8.78420655E-10-5.21657737E-14    2
 1.48227836E+04-1.08297258E+01 3.85938788E+00 5.20510615E-03 4.71051064E-05    3
-6.50879630E-08 2.63825293E-11 1.63849609E+04 7.33693995E+00 1.80669880E+04    4
CH2CHNH2          1104  C   2H   5N   1O   0G   298.150  3000.000 1000.00      1
 4.59217082E+00 1.72595719E-02-7.93920737E-06 1.79644782E-09-1.61748720E-13    2
 2.46743039E+03-8.63800108E-02-7.10306111E-01 3.74245041E-02-3.66191425E-05    3
 1.98714291E-08-4.41925018E-12 3.58017455E+03 2.57562499E+01                   4
CH3CHNH           1104  C   2H   5N   1O   0G   298.150  3000.000 1000.00      1
 1.99419246E+00 2.12775413E-02-1.02686597E-05 2.40039260E-09-2.20647891E-13    2
 4.56273305E+03 1.43228859E+01 2.24230513E+00 1.46071399E-02 8.25386853E-06    3
-1.56259103E-08 5.70541553E-12 4.79700805E+03 1.45453734E+01                   4
CH2CHNH           1104  C   2H   4N   1O   0G   298.150  3000.000 1000.00      1
 3.67015758E+00 1.67405872E-02-8.17362541E-06 1.94564254E-09-1.82822975E-13    2
 2.26494763E+04 5.23472336E+00-1.68729357E-01 2.91658096E-02-2.24159711E-05    3
 8.51021434E-09-1.09138460E-12 2.35637699E+04 2.44877151E+01                   4
CH2CNH2           1107  C   2H   4N   1O   0G   298.150  3000.000 1000.00      1
 4.21874005E+00 1.56980617E-02-7.75730038E-06 1.84326074E-09-1.71837565E-13    2
 3.03905504E+04 4.69611801E+00 2.01233456E+00 2.56068048E-02-2.42450966E-05    3
 1.39182460E-08-3.46136416E-12 3.07776754E+04 1.50699688E+01                   4
CH3CNH            1106  C   2H   4N   1O   0G   298.150  3000.000 1000.00      1
 3.29670257E+00 1.69750507E-02-8.65108533E-06 2.12635860E-09-2.04492818E-13    2
 2.51028107E+04 8.60277030E+00 2.23655533E+00 1.58044545E-02 1.22158661E-06    3
-9.86660781E-09 4.14654507E-12 2.55853994E+04 1.50701642E+01                   4
CH3CHN            1106  C   2H   4N   1O   0G   298.150  3000.000 1000.00      1
 2.67758316E+00 1.76421637E-02-8.68916543E-06 2.06973359E-09-1.93574323E-13    2
 2.23928599E+04 1.20240438E+01 2.81409484E+00 1.32950847E-02 3.53300166E-06    3
-9.87941013E-09 3.74396969E-12 2.25556092E+04 1.23157119E+01                   4
CHCHNH2           1104  C   2H   4N   1O   0G   298.150  3000.000 1000.00      1
 4.77534564E+00 1.46041683E-02-6.78153232E-06 1.55237043E-09-1.41604244E-13    2
 3.54379126E+04 3.02319529E-01 5.83297823E-01 3.10085354E-02-3.08423467E-05    3
 1.72290892E-08-3.96982789E-12 3.62945134E+04 2.06174831E+01                   4
CH3CN Methyl-Cya  T01/03C  2.H  3.N  1.   0.G   200.000  6000.000 1000.        1
 5.09921882E+00 9.69585649E-03-3.48051966E-06 5.61420173E-10-3.35835856E-14    2
 6.60967324E+03-3.36087178E+00 3.82392803E+00 4.08201943E-03 2.16209537E-05    3
-2.89807789E-08 1.12962700E-11 7.44430382E+03 5.52656156E+00 8.90492212E+03    4
CH3NC Methyl-Iso  T01/03C  2.H  3.N  1.   0.G   200.000  6000.000 1000.        1
 4.97319556E+00 9.82585931E-03-3.53150585E-06 5.70121357E-10-3.41242359E-14    2
 1.74116304E+04-2.23784096E+00 5.06585777E+00-2.94992510E-03 3.52827212E-05    3
-4.04524450E-08 1.48573373E-11 1.80461340E+04 4.42065468E-01 1.96641976E+04    4
CHCNH2            1107  C   2H   3N   1O   0G   298.150  3000.000 1000.00      1
 4.67245309E+00 1.04989910E-02-4.62630454E-06 1.01345924E-09-8.92616681E-14    2
 2.60712723E+04-5.77430843E-01 1.34809615E+00 2.60893264E-02-3.14511691E-05    3
 2.11896099E-08-5.70652625E-12 2.66214983E+04 1.48874428E+01                   4
CH2CNH            1107  C   2H   3N   1O   0G   298.150  3000.000 1000.00      1
 4.08696039E+00 1.27930769E-02-6.17629436E-06 1.46135849E-09-1.36980402E-13    2
 2.06483281E+04 2.95368340E+00 6.74453393E-01 2.66535164E-02-2.72825709E-05    3
 1.57426210E-08-3.75989891E-12 2.13203089E+04 1.93644542E+01                   4
CH2CHN            1110  C   2H   3N   1O   0G   298.150  3000.000 1000.00      1
 4.14453572E+00 1.31731672E-02-6.28186453E-06 1.43989655E-09-1.30842159E-13    2
 4.10389141E+04 3.75755189E+00 3.85114887E-01 2.63155652E-02-2.31525336E-05    3
 1.07917240E-08-1.99497769E-12 4.18855625E+04 2.23684056E+01                   4
CH2CHN(S)         1110  C   2H   3N   1O   0G   298.150  3000.000 1000.00      1
 4.14453572E+00 1.31731672E-02-6.28186453E-06 1.43989655E-09-1.30842159E-13    2
 4.85873563E+04 3.75755189E+00 3.85114887E-01 2.63155652E-02-2.31525336E-05    3
 1.07917240E-08-1.99497769E-12 4.94340048E+04 2.23684056E+01                   4
c-C2H3N           1110  C   2H   3N   1O   0G   298.150  3000.000 1000.00      1
 2.80979324E+00 1.50201816E-02-7.58141908E-06 1.85246807E-09-1.77642437E-13    2
 3.06581771E+04 8.95343001E+00 8.28524446E-02 2.20080656E-02-1.21834261E-05    3
 1.00059353E-09 1.01529601E-12 3.13995593E+04 2.30893128E+01                   4
CH2CN Radical     T01/03C  2.H  2.N  1.   0.G   200.000  6000.000 1000.        1
 6.14873620E+00 6.06600240E-03-2.17174620E-06 3.49750387E-10-2.09004207E-14    2
 2.86491222E+04-6.59235995E+00 2.63064017E+00 1.73644377E-02-1.70284117E-05    3
 9.86551140E-09-2.46033517E-12 2.95791691E+04 1.12776223E+01 3.10031788E+04    4
CH2NC Radical     A12/04C  2.H  2.N  1.   0.G   200.000  6000.000 1000.        1
 5.74237273E+00 6.28074654E-03-2.21501557E-06 3.53105406E-10-2.09509914E-14    2
 4.08948870E+04-4.10984142E+00 3.36758699E+00 1.31552658E-02-1.05147237E-05    3
 5.55784400E-09-1.42571504E-12 4.15787507E+04 8.18621025E+00 4.30849202E+04    4
CHCNH             1107  C   2H   2N   1O   0G   298.150  3000.000 1000.00      1
 5.54662620E+00 7.65157744E-03-3.57997666E-06 8.31108900E-10-7.71666875E-14    2
 4.53945633E+04-3.17646312E+00 2.87300918E+00 1.98561384E-02-2.41519574E-05    3
 1.60558556E-08-4.26087659E-12 4.58537821E+04 9.34467032E+00                   4
H2NCHO O=CH-NH2   T12/09C  1.H  3.N  1.O  1.G   200.000  6000.000 1000.        1
 4.93694660E+00 9.60834089E-03-3.32934933E-06 5.16597902E-10-2.99203362E-14    2
-2.50910273E+04-2.00078185E+00 3.17952470E+00 1.94589990E-03 3.43329627E-05    3
-4.64825836E-08 1.87268120E-11-2.40580400E+04 9.94755425E+00-2.28032632E+04    4
H2NCO   H2N-C*=O  T09/09C  1.H  2.N  1.O  1.G   200.000  6000.000 1000.        1
 5.69169331E+00 6.08717989E-03-2.09433522E-06 3.28448737E-10-1.92703890E-14    2
-3.81028606E+03-3.22710215E+00 3.53640094E+00 9.73407134E-03-3.87292847E-07    3
-5.90128176E-09 3.01181866E-12-3.09623872E+03 8.47952204E+00-1.62287375E+03    4
HCCN Triplet      T04/09C  2.H  1.N  1.   0.G    200.00   6000.00 1000.00      1 ! Burcat
 6.03819684E+00 3.42241197E-03-1.20689924E-06 1.92501169E-10-1.14296828E-14    2
 5.52217510E+04-5.90235869E+00 2.66957824E+00 1.90287196E-02-3.17732835E-05    3
 2.83581882E-08-9.84842149E-12 5.59019871E+04 1.01148044E+01 5.73143654E+04    4
CCN  Radical      ATcT/AC  2.N  1.   0.   0.G   200.000  6000.000 1000.        1 ! Burcat
 5.51786423E+00 1.95500288E-03-7.53385165E-07 1.27744269E-10-7.82860791E-15    2
 7.97839404E+04-3.83516102E+00 3.40722586E+00 9.44213617E-03-1.30137091E-05    3
 1.06894447E-08-3.68570001E-12 8.03329359E+04 6.78654202E+00 8.16728827E+04    4
NCCH2CH2CN        T12/03C  4.H  4.N  2.   0.G    200.00   6000.00 1000.00      1 ! Burcat
 1.14626097E+01 1.43425847E-02-5.26374167E-06 8.61140761E-10-5.20073439E-14    2
 2.02962879E+04-3.23404065E+01 2.92554100E+00 2.74517845E-02 9.39908894E-06    3
-3.65605156E-08 1.81346873E-11 2.31092217E+04 1.41181715E+01 2.52209691E+04    4
NCCHCH2CN         KarinaC   4H   3N   2    0G   300.000  5000.000              1 ! Mackie
  0.7593369E+01  0.2095743E-01 -0.1103695E-04  0.2784500E-08 -0.2734814E-12    2
  0.4255992E+05 -0.9122566E+01  0.2892981E+01  0.3728838E-01 -0.3274191E-04    3
  0.1584143E-07 -0.3255241E-11  0.4366194E+05  0.1426123E+02                   4
C2H5CN Propionit  A 1/05C  3.H  5.N  1.   0.G    200.00   6000.00 1000.00      1 ! Burcat
 7.04418234E+00 1.53008159E-02-5.44095595E-06 8.72156064E-10-5.19455789E-14    2
 3.05885503E+03-1.15133490E+01 3.62429314E+00 1.26256761E-02 2.47719570E-05    3
-3.99054512E-08 1.66077777E-11 4.60780029E+03 9.10669692E+00 6.39739347E+03    4
CH3CHCN           A01/05C  3.H  4.N  1.   0.G    200.00   6000.00 1000.00      1 ! Burcat Proprionitrile
 7.65917674E+00 1.21423335E-02-4.32088899E-06 6.93007104E-10-4.12936689E-14    2
 2.34859398E+04-1.34087027E+01 2.90886208E+00 2.10250151E-02-3.11710857E-06    3
-1.06743259E-08 5.98989202E-12 2.50292497E+04 1.22020513E+01 2.67852167E+04    4
CH2CH2CN          IKEDAAC   3H   4N   1    0G   300.000  5000.000              1 ! Mackie
  0.1622327E+01  0.2542760E-01 -0.1371844E-04  0.3462792E-08 -0.3370396E-12    2
  0.2821413E+05  0.1862576E+02  0.4735123E+01  0.6989364E-02  0.3151687E-04    3
 -0.4398432E-07  0.1721217E-10  0.2759395E+05  0.4372301E+01                   4
CH2CHCN           A12/04C  3.H  3.N  1.   0.G    200.00   6000.00 1000.00      1 ! Burcat acrylonitrile
 6.52096861E+00 1.05028771E-02-3.73734374E-06 5.99498117E-10-3.57283503E-14    2
 1.92525453E+04-9.59580896E+00 3.04396646E+00 1.05333467E-02 1.96574996E-05    3
-3.42001077E-08 1.48155667E-11 2.06456740E+04 1.05816246E+01 2.21344883E+04    4
CHCHCN            A12/04C  3.H  2.N  1.   0.G    200.00   6000.00 1000.00      1 ! Burcat cyani-ethylene radical
 6.99670220E+00 7.50618110E-03-2.68300369E-06 4.31684490E-10-2.57821318E-14    2
 5.04796219E+04-1.01552187E+01 2.15324611E+00 2.06638717E-02-1.33975241E-05    3
 7.77214839E-10 2.02897347E-12 5.18184058E+04 1.48728946E+01 5.32629680E+04    4
NCCHCHCN Fumaroni T05/04C  4.H  2.N  2.   0.G    200.00   6000.00 1000.00      1 ! Burcat 
 1.02609796E+01 1.05849090E-02-3.83686580E-06 6.23219249E-10-3.74697958E-14    2
 3.56975913E+04-2.56899378E+01 3.08972201E+00 3.01705916E-02-2.22304023E-05    3
 6.22606240E-09 3.38798598E-13 3.77312220E+04 1.14967588E+01 3.98094704E+04    4
OCHCN             T06/04C  2.H  1.N  1.O  1.G   200.000  6000.000 1000.        1 ! Burcat
 6.42261995E+00 6.03502826E-03-2.21102350E-06 3.61593143E-10-2.18401729E-14    2
 2.82171279E+03-6.42840578E+00 3.63362859E+00 1.18741728E-02-5.03742673E-06    3
-8.99834820E-10 1.01583787E-12 3.74108769E+03 8.57237760E+00 5.30641974E+03    4
NCCO              T06/04C  2.H  0.N  1.O  1.G   200.000  6000.000 1000.        1 ! Burcat
 6.42261995E+00 6.03502826E-03-2.21102350E-06 3.61593143E-10-2.18401729E-14    2
 2.82171279E+03-6.42840578E+00 3.63362859E+00 1.18741728E-02-5.03742673E-06    3
-8.99834820E-10 1.01583787E-12 3.74108769E+03 8.57237760E+00 5.30641974E+03    4
OCH2CN            dummy C  2.H  2.N  1.O  1.G   200.000  6000.000 1000.        1 ! dummy
 6.42261995E+00 6.03502826E-03-2.21102350E-06 3.61593143E-10-2.18401729E-14    2
 2.82171279E+03-6.42840578E+00 3.63362859E+00 1.18741728E-02-5.03742673E-06    3
-8.99834820E-10 1.01583787E-12 3.74108769E+03 8.57237760E+00 5.30641974E+03    4
NCCH2CN           dummy C  3.H  2.N  2.O  0.G   200.000  6000.000 1000.        1 ! dummy
 6.42261995E+00 6.03502826E-03-2.21102350E-06 3.61593143E-10-2.18401729E-14    2
 2.82171279E+03-6.42840578E+00 3.63362859E+00 1.18741728E-02-5.03742673E-06    3
-8.99834820E-10 1.01583787E-12 3.74108769E+03 8.57237760E+00 5.30641974E+03    4
CH3NHCH3          1104  C   2H   7N   1O   0G   298.150  3000.000 1000.00      1
 2.13913083E+00 2.68643078E-02-1.28763453E-05 2.99663495E-09-2.74772023E-13    2
-4.17331872E+03 1.29759199E+01 1.22882380E+00 2.60430675E-02-4.95078244E-06    3
-6.74954202E-09 3.27738931E-12-3.76813390E+03 1.84832422E+01                   4
CH3NHCH2          1104  C   2H   6N   1O   0G   298.150  3000.000 1000.00      1
 3.95751097E+00 2.09452232E-02-9.75570653E-06 2.21626118E-09-1.99156129E-13    2
 1.60587518E+04 4.96297406E+00 1.71401860E+00 2.75573004E-02-1.61309839E-05    3
 4.10455384E-09-8.07562261E-14 1.66255449E+04 1.63770009E+01                   4
CH3NCH3           1104  C   2H   6N   1O   0G   298.150  3000.000 1000.00      1
 1.54968373E+00 2.47836253E-02-1.20302906E-05 2.81641066E-09-2.58540173E-13    2
 1.73453147E+04 1.93447983E+01 3.61164557E+00 9.06653308E-03 2.27492150E-05    3
-2.78391712E-08 9.27266651E-12 1.73063845E+04 1.12643356E+01                   4
CH3NCH2           1104  C   2H   5N   1O   0G   298.150  3000.000 1000.00      1
 1.74096270E+00 2.20935014E-02-1.09102093E-05 2.60523608E-09-2.44224882E-13    2
 7.19229187E+03 1.52596427E+01 2.12431227E+00 1.61641640E-02 4.57770566E-06    3
-1.21159798E-08 4.53506389E-12 7.33541892E+03 1.45091874E+01                   4
CH3NCH            1106  C   2H   4N   1O   0G   298.150  3000.000 1000.00      1
 3.29670257E+00 1.69750507E-02-8.65108533E-06 2.12635860E-09-2.04492818E-13    2
 2.51028107E+04 8.60277030E+00 2.23655533E+00 1.58044545E-02 1.22158661E-06    3
-9.86660781E-09 4.14654507E-12 2.55853994E+04 1.50701642E+01                   4
CH2NCH2           1104  C   2H   4N   1O   0G   298.150  3000.000 1000.00      1
 3.32004739E+00 1.85256567E-02-9.56913297E-06 2.33791748E-09-2.22816553E-13    2
 2.51357839E+04 6.51880960E+00 8.69061323E-01 2.52857715E-02-1.51435611E-05    3
 3.01037347E-09 3.70026806E-13 2.57781726E+04 1.91043579E+01                   4
tHNNH        pw   210418C   0H   2N   2O   0G   298.000  3000.000 1000.00      1
 1.90331153E+00 8.56115359E-03-3.95855194E-06 8.78338614E-10-7.60918709E-14    2
 2.30999238E+04 1.29282804E+01 3.88929213E+00-3.21000860E-03 1.94390510E-05    3
-1.85473031E-08 5.73712849E-12 2.28940896E+04 4.30388193E+00                   4
cHNNH        pw   210418C   0H   2N   2O   0G   298.000  3000.000 1000.00      1
 1.79734239E+00 8.59099031E-03-3.94913340E-06 8.73225938E-10-7.54854178E-14    2
 2.57542095E+04 1.35729570E+01 3.99834419E+00-3.85016242E-03 2.01683140E-05    3
-1.88422179E-08 5.76266192E-12 2.54958664E+04 3.86368201E+00                   4
CH3OCH3           103190C   2H   6O   1     G  0300.00   4000.00  1500.00      1
 0.01228100E+03 0.06711031E-01-0.04726871E-05-0.03636409E-08 0.06084545E-12    2
-0.02839743E+06-0.04434692E+03 0.01245246E+02 0.02381198E+00-0.08266949E-04    3
 0.03068452E-08 0.01909248E-11-0.02335996E+06 0.01855817E+03                   4
C4H2              121686C   4H   2          G  0300.00   5000.00  1000.00      1
 0.09031407E+02 0.06047253E-01-0.01948789E-04 0.02754863E-08-0.01385608E-12    2
 0.05294736E+06-0.02385068E+03 0.04005192E+02 0.01981000E+00-0.09865877E-04    3
-0.06635158E-07 0.06077413E-10 0.05424065E+06 0.01845737E+02                   4
CH3OCH2            BUR98C   2H   5O   1    0G   300.000  5000.00  1000.00    0 1
 0.65567484E+01 0.12180723E-01-0.40628420E-05 0.59495830E-09-0.31276214E-13    2
-0.40282515E+04-0.81302772E+01 0.35953999E+01 0.13379216E-01 0.53914910E-05    3
-0.10947097E-07 0.38193320E-11-0.27021975E+04 0.92850365E+01-0.10077563E+04    4
CH3OCH2O2  2/ 9/96      C   2H   5O   3    0g   300.000  5000.000 1375.000    31
 1.11499675e+01 1.30183040e-02-4.48788694e-06 7.00356525e-10-4.07763866e-14    2
-2.30945803e+04-2.68391856e+01 5.55570239e+00 2.22494741e-02-9.19711287e-06    3
 1.28633601e-09 3.80263039e-14-2.06491921e+04 4.76678248e+00                   4
CH3OCH2O   2/ 9/96      C   2H   5O   2    0g   300.000  5000.000 2012.000    21
 8.60261845e+00 1.35772195e-02-4.84661602e-06 7.77766193e-10-4.62633624e-14    2
-2.13762444e+04-1.75775023e+01 3.25889339e+00 2.22146359e-02-7.78556340e-06    3
-2.41484158e-10 4.51914496e-13-1.92377212e+04 1.23680069e+01                   4
CH3OCH2O2H 2/ 9/96      C   2H   6O   3    0g   300.000  5000.000 1376.000    41
 1.36382264e+01 1.31289239e-02-4.55097966e-06 7.13015010e-10-4.16339047e-14    2
-4.23746835e+04-4.19646667e+01 4.52847646e+00 3.13572150e-02-1.77427649e-05    3
 4.77929629e-09-4.84934967e-13-3.88469837e+04 8.14330956e+00                   4
CH2OCH2O2H 2/ 9/96      C   2H   5O   3    0g   300.000  5000.000 1378.000    41
 1.37932706e+01 1.04654118e-02-3.63525058e-06 5.70349634e-10-3.33365941e-14    2
-1.91739961e+04-4.04313165e+01 5.87688785e+00 2.77992417e-02-1.84015506e-05    3
 6.50534699e-09-9.92887474e-13-1.62397073e+04 2.61345098e+00                   4
O2CH2OCH2O2H 2/ 9/96    C   2H   5O   5    0g   300.000  5000.000 1379.000    51
 1.65960757e+01 1.28062409e-02-4.45231651e-06 6.98771958e-10-4.08463747e-14    2
-3.93025864e+04-4.84543173e+01 8.75711277e+00 2.87865971e-02-1.68995288e-05    3
 5.25111595e-09-7.22645683e-13-3.62423294e+04-5.35032052e+00                   4
HO2CH2OCHO  2/ 9/96     C   2H   4O   4    0g   300.000  5000.000 2029.000    41
 1.41726634e+01 1.12236409e-02-4.18651706e-06 6.90799387e-10-4.18623949e-14    2
-6.26963086e+04-4.06060095e+01 6.24671417e+00 2.69159344e-02-1.42103749e-05    3
 2.78049038e-09-4.79239688e-14-5.98184294e+04 2.75334732e+00                   4
OCH2OCHO   2/ 9/96      C   2H   3O   3    0g   300.000  5000.000 1475.000    21
 1.20233916e+01 8.11262659e-03-2.91356462e-06 4.67340384e-10-2.77375525e-14    2
-4.33647231e+04-3.33691809e+01 5.19690837e+00 1.58839723e-02 3.53540547e-07    3
-6.10456923e-09 1.94661801e-12-4.02242792e+04 6.11645828e+00                   4
CH3NO2      20/7  BC/HayC   1H   3N   1O   2G   300.000  5000.000 1382.000    11
 8.72014253E+00 8.11309854E-03-2.76506790E-06 4.28829095E-10-2.48790128E-14    2
-1.30877043E+04-2.13459929E+01 3.20022130E-01 2.69232853E-02-1.83341490E-05    3
 6.05439145E-09-7.67388810E-13-1.01250836E+04 2.39974396E+01                   4
C2H5CO    burcat  T 9/92C   3H   5O   1    0G   298.150  5000.000 1000.00      1
 0.30445698E+01 0.23236429E-01-0.86317936E-05 0.14799550E-08-0.96860829E-13    2
-0.61787211E+04 0.13122302E+02 0.67368294E+01-0.26945299E-02 0.49927017E-04    3
-0.50025808E-07 0.15011503E-10-0.65703366E+04-0.23398732E+01-0.43321855E+04    4
CH3O2             BUR95 H   3C   1O   2    0G   200.000  6000.000  1000.000  0 1
 0.66812963E 01 0.80057271E-02-0.27188507E-05 0.40631365E-09-0.21927725E-13    2
 0.52621851E 03-0.99423847E 01 0.20986490E 01 0.15786357E-01 0.75683261E-07    3
-0.11274587E-07 0.56665133E-11 0.20695879E 04 0.15007068E 02 0.33715510E+04    4
CH3O2H     7/13/98 thermC   1H   4O   2    0G   300.000  5000.000 1390.000     1
 8.43117091e+00 8.06817909e-03-2.77094921e-06 4.31332243e-10-2.50692146e-14    2
-1.96678771e+04-1.91170629e+01 3.23442817e+00 1.90129767e-02-1.13386287e-05    3
 3.40306653e-09-4.11830222e-13-1.77197926e+04 9.25623949e+00                   4
CH3HCO            120186C   2O   1H   4     G  0300.00   5000.00  1000.00      1
 0.05868650E+02 0.01079424E+00-0.03645530E-04 0.05412912E-08-0.02896844E-12    2
-0.02264569E+06-0.06012946E+02 0.02505695E+02 0.01336991E+00 0.04671953E-04    3
-0.01128140E-06 0.04263566E-10-0.02124589E+06 0.01335089E+03                   4
CH3OCHO   11/28/99      C   2H   4O   2    0g   300.000  5000.000 1686.000     1
 8.69123518e+00 1.15503122e-02-4.27782486e-06 7.02533059e-10-4.24333552e-14    2
-4.64364769e+04-1.89301478e+01 3.08839783e+00 2.03760048e-02-6.84777040e-06    3
-7.28186203e-10 5.62130216e-13-4.41855167e+04 1.25364719e+01                   4
CH3OCH2OH  2/ 9/96 THERMC   2H   6O   2    0G   300.000  5000.000 2014.000    31
 8.70981570e+00 1.53602372e-02-5.41003788e-06 8.60573446e-10-5.08819752e-14    2
-4.76607115e+04-1.80226702e+01 3.15851876e+00 2.44325751e-02-8.66984784e-06    3
-5.93319328e-11 4.36400003e-13-4.54488899e+04 1.30511235e+01                   4
H2CNO2            103190C   1H   2N   1O   2G  0300.00   4000.00  1500.00      1
 0.01127481E+03 0.02584711E-01-0.03934331E-05-0.05614969E-09 0.01392400E-12    2
 0.01360470E+06-0.03461951E+03 0.01165696E+02 0.02890490E+00-0.02817663E-03    3
 0.01387569E-06-0.02727595E-10 0.01694546E+06 0.01888293E+03                   4
HOCH2OCO   8/31/99 THERMC   2H   3O   3    0G   300.000  5000.000 1603.000    31
 1.13737391E+01 8.17663898E-03-2.92034021E-06 4.66695616E-10-2.76276823E-14    2
-4.65575743E+04-2.86035265E+01 6.08180801E+00 1.28768359E-02 2.04419418E-06    3
-6.10154921E-09 1.79820559E-12-4.39526183E+04 2.54054449E+00                   4
END
